# Supplementary material for: Short-term mortality in older medical emergency patients can be predicted using clinical intuition: A prospective study
Source: PLoS One. 2019 Jan 2;14(1):e0208741. doi: 10.1371/journal.pone.0208741 (PMC6314634; doi:10.1371/journal.pone.0208741)
Supplement: S2 File — (XLSX) [file pone.0208741.s002.xlsx]

## Sheet: Blad1
Study_number	Gender	Age	Living_situation	CCI_score	Katz_ADL_score	ICD_10_visit	Admission	Living_situation_after_discharge	Mortality_within_30_days	Readmission_within_30_days	Loss_of_independent_living	ICU_MCU_admission	Composite_endpoint	Questionnaire_nurse_filled_in	Questionnaire_nurse_years_of_experience	Questionnaire_nurse_severity_of_illness	Questionnaire_nurse_severity_of_concern	Questionnaire_nurse_SQ	Questionnaire_nurse_LOS	Questionnaire_nurse_loss_of_independency	Questionnaire_physician_filled_in	Questionnaire_physician_years_of_experience	Questionnaire_physician_severity_of_illness	Questionnaire_physician_severity_of_concern	Questionnaire_physician_SQ	Questionnaire_physician_LOS	Questionnaire_physician_loss_of_independency	Questionnaire_patient_filled_in	Questionnaire_patient_filled_in_by_who	Questionnaire_patient_severity_of_illness	Questionnaire_patient_severity_of_concern	Questionnaire_patient_loss_of_independency	Questionnaire_patient_self_rated_health
62001	Male	80	community dwelling	2	0	Neoplasms	yes	community dwelling	no	yes	no	no	yes	yes	36	mildly	a bit	yes	probably no	no	yes	5	moderately	moderately	yes	probably no	no	yes	missing	moderately	moderately	a bit	poor
62002	Female	91	community dwelling	2	3	Injury, poisoning and certain other consequences of external causes	yes	community dwelling	no	no	no	no	no	yes	0.17	mildly	a bit	yes	missing	missing	yes	2	moderately	moderately	yes	probably no	probably yes	yes	caregiver	moderately	a bit	extremely	poor
62003	Female	89	care home/community dwelling living next to care center	2	2	Certain infectious and parasitic disease	yes	rehabilitation centre	no	no	yes	no	yes	yes	1	moderately	a bit	don't know	yes	don't know	yes	4	mildly	not at all	yes	missing	missing	yes	caregiver	very	extremely	moderately	poor
62004	Male	73	community dwelling	2		Symptoms, signs and abnormal clinical and laboratory findings, not elsewhere classified	no	community dwelling	no	yes	not applicable	no	yes	yes	missing	not at all	not at all	missing	no	no	yes	6	not at all	a bit	probably yes	missing	missing	yes	missing	mildly	not at all	a bit	good
62005	Male	79	community dwelling	2	0	Symptoms, signs and abnormal clinical and laboratory findings, not elsewhere classified	yes	community dwelling	no	no	no	no	no	yes	6	moderately	a bit	no	don't know	no	yes	3	not at all	moderately	yes	no	no	yes	patient	very	moderately	not at all	fair
62006	Female	90	community dwelling	0	2	Endocrine, nutritional and metabolic diseases	yes	nursing home	no	no	yes	no	yes	yes	0.5	mildly	a bit	don't know	probably no	don't know	yes	0.9	moderately	very	probably yes	probably yes	probably yes	yes	caregiver	very	extremely	extremely	fair
62008	Male	77	community dwelling	0	1	Diseases of the genitourinary system	yes	community dwelling	no	yes	no	no	yes	yes	1	mildly	a bit	yes	probably no	no	yes	3	not at all	moderately	yes	no	no	yes	missing	very	moderately	not at all	good
62009	Male	79	community dwelling	2	1	Diseases of blood and blood-forming organs and certain disorders involving the immune mechanism	yes	community dwelling	no	no	no	no	no	yes	7	moderately	moderately	probably yes	probably no	probably no	yes	2	moderately	moderately	yes	probably no	probably no	yes	patient	mildly	a bit	not at all	good
62010	Male	91	care home	1	2	Diseases of the digestive system	yes	care home	no	no	no	no	no	yes	missing	moderately	moderately	probably no	probably no	probably no	yes	4.5	moderately	moderately	yes	probably no	don't know	yes	patient	mildly	not at all	a bit	fair
62011	Female	79	community dwelling	4	1	Endocrine, nutritional and metabolic diseases	yes	community dwelling	no	no	no	no	no	yes	1	moderately	a bit	yes	probably no	don't know	yes	4.5	moderately	very	probably yes	yes	don't know	yes	missing	mildly	a bit	moderately	good
62012	Male	81	rehabilitation clinics	6		Diseases of the genitourinary system	no	rehabilitation centre	no	no	not applicable	no	no	yes	1	moderately	moderately	probably no	probably yes	no	yes	4.5	very	very	probably no	probably yes	probably yes	yes	patient	mildly	not at all	extremely	good
62013	Female	87	care home/community dwelling living next to care center	0	2	Certain infectious and parasitic disease	yes	nursing home	no	no	yes	no	yes	yes	missing	moderately	a bit	probably yes	probably no	yes	yes	6	moderately	moderately	probably yes	yes	probably yes	yes	caregiver	extremely	extremely	extremely	very poor
62014	Female	94	care home/community dwelling living next to care center	3	1	Diseases of blood and blood-forming organs and certain disorders involving the immune mechanism	yes	care home/community dwelling, living next to care home	no	no	no	no	no	yes	1	mildly	not at all	yes	no	probably no	yes	missing	moderately	a bit	yes	no	no	yes	caregiver	moderately	moderately	very
62015	Female	67	community dwelling	2		Diseases of the circulatory system	no	community dwelling	no	no	not applicable	no	no	yes	0.08	not at all	not at all	no	missing	missing	yes	1	moderately	moderately	probably yes	missing	missing	yes	missing	mildly	a bit	not at all	very poor
62016	Female	86	community dwelling	2	6	Certain infectious and parasitic disease	yes	not applicable	yes	not applicable	not applicable	no	no	yes	missing	very	very	probably no	yes	don't know	yes	6	very	very	probably no	yes	probably yes	yes	patient	not at all	not at all	moderately	fair
62017	Male	80	community dwelling	4	0	Diseases of the digestive system	yes	community dwelling	no	no	no	no	no	yes	0.25	moderately	moderately	probably yes	probably yes	probably no	yes	5	mildly	moderately	don't know	probably yes	probably yes	yes	missing	very	very	a bit	good
62018	Male	74	community dwelling	1		Diseases of the genitourinary system	no	community dwelling	no	no	not applicable	no	no	yes	30	mildly	a bit	no	no	probably no	yes	4	mildly	not at all	yes	probably no	no	yes	patient	moderately	a bit	very	very poor
62019	Female	88	community dwelling	0	1	Certain infectious and parasitic disease	yes	community dwelling	no	no	no	no	yes	yes	missing	moderately	a bit	yes	don't know	probably yes	yes	4	moderately	moderately	probably yes	don't know	no	yes	patient	very	moderately	not at all	very good
62020	Male	74	community dwelling	2	0	Certain infectious and parasitic disease	yes	community dwelling	no	no	no	no	no	yes	3	moderately	a bit	probably yes	probably yes	probably no	yes	4	very	very	probably yes	probably no	probably yes	yes	caregiver	moderately	moderately	not at all	fair
62021	Male	68	community dwelling	0	0	Certain infectious and parasitic disease	yes	community dwelling	no	no	no	no	no	yes	40	not at all	not at all	yes	probably no	no	yes	5	very	moderately	don't know	probably no	yes	yes	missing	moderately	a bit	not at all	fair
62022	Female	79	community dwelling	0		Diseases of the circulatory system	no	community dwelling	no	no	not applicable	no	no	no	not applicable	missing	missing	missing	missing	missing	yes	missing	not at all	not at all	no	no	no	yes	caregiver	moderately	moderately	not at all
62023	Female	78	community dwelling	0	0	Endocrine, nutritional and metabolic diseases	yes	community dwelling	no	no	no	no	no	yes	7	mildly	not at all	yes	no	no	yes	2	very	moderately	yes	don't know	probably no	yes	caregiver	very	very	moderately	good
62024	Male	74	community dwelling	4	0	Symptoms, signs and abnormal clinical and laboratory findings, not elsewhere classified	yes	community dwelling	no	no	no	no	yes	yes	missing	moderately	very	yes	probably yes	probably no	yes	5	moderately	moderately	probably yes	probably yes	don't know	yes	caregiver	extremely	extremely	extremely
62025	Male	83	community dwelling	3	0	Diseases of the respiratory system	yes	not applicable	yes	not applicable	not applicable	no	no	yes	6	very	very	probably no	probably yes	yes	yes	5	very	very	probably no	yes	yes	yes	caregiver	extremely	very	moderately
62026	Male	75	community dwelling	2	0	Diseases of the digestive system	yes	community dwelling	no	no	no	no	no	yes	1	mildly	not at all	yes	probably no	probably no	yes	5	not at all	not at all	yes	no	no	yes	patient	not at all	not at all	not at all	good
62027	Female	83	community dwelling	4	5	Diseases of the circulatory system	yes	nursing home	no	not applicable	yes	no	yes	yes	7	moderately	moderately	don't know	yes	probably yes	yes	5	moderately	moderately	don't know	probably yes	don't know	yes	caregiver	very	extremely	extremely
62028	Female	82	care home	1	3	Diseases of the genitourinary system	yes	care home	no	no	no	no	no	yes	1	moderately	a bit	yes	probably no	missing	yes	0.3	moderately	moderately	yes	missing	missing	yes	caregiver	very	very	a bit	very poor
62029	Male	71	community dwelling	0		Certain infectious and parasitic disease	no	community dwelling	no	no	not applicable	no	no	yes	40	not at all	not at all	yes	no	no	yes	2	not at all	not at all	yes	missing	missing	yes	patient	moderately	a bit	not at all	fair
62030	Male	79	community dwelling	2	0	Neoplasms	yes	community dwelling	no	no	no	no	no	yes	40	mildly	a bit	yes	no	no	yes	0.3	mildly	a bit	yes	no	no	yes	patient	mildly	a bit	not at all	poor
62031	Male	88	community dwelling	2	0	Certain infectious and parasitic disease	yes	community dwelling	no	not applicable	no	yes	yes	yes	1	moderately	moderately	probably yes	probably yes	don't know	yes	4	moderately	moderately	no	probably no	don't know	yes	patient	very	very	a bit	poor
62032	Male	70	community dwelling	1	0	Neoplasms	yes	not applicable	yes	not applicable	not applicable	no	yes	yes	missing	mildly	moderately	yes	don't know	no	yes	missing	extremely	extremely	no	yes	don't know	yes	patient	extremely	extremely	not at all	very poor
62033	Female	86	community dwelling	0	6	Certain infectious and parasitic disease	yes	community dwelling	no	yes	no	no	yes	yes	1	very	very	probably yes	probably yes	yes	yes	4	very	very	probably yes	probably yes	don't know	yes	caregiver	extremely	extremely	moderately
62034	Female	67	community dwelling	6	0	Neoplasms	yes	not applicable	no	not applicable	not applicable	yes	yes	yes	0.17	moderately	a bit	probably yes	probably no	no	yes	2	very	very	don't know	probably yes	probably yes	yes	patient	very	extremely	extremely	poor
62035	Male	86	rehabilitation clinics	1	4	Diseases of the digestive system	yes	rehabilitation centre	no	no	no	no	no	yes	missing	mildly	a bit	probably yes	probably no	no	yes	5	mildly	a bit	probably yes	probably no	probably yes	yes	patient	mildly	very	extremely	poor
62036	Male	67	community dwelling	4	0	Certain infectious and parasitic disease	yes	community dwelling	no	no	no	no	yes	yes	missing	extremely	extremely	probably no	yes	don't know	yes	6	extremely	extremely	probably no	yes	yes	yes	caregiver	very	very	very	poor
62037	Male	74	community dwelling	1	0	Diseases of the circulatory system	yes	community dwelling	no	no	no	no	no	yes	missing	mildly	a bit	yes	no	probably no	yes	5	not at all	not at all	yes	no	no	yes	patient	moderately	extremely	very	fair
62038	Male	75	community dwelling	1	0	Certain infectious and parasitic disease	yes	community dwelling	no	no	no	no	yes	yes	8	very	very	probably no	probably yes	don't know	yes	5	very	very	probably no	probably yes	don't know	yes	caregiver	very	moderately	a bit
62039	Female	65	community dwelling	1		Diseases of the circulatory system	no	community dwelling	no	no	not applicable	no	no	yes	8	not at all	not at all	yes	no	no	yes	2	mildly	not at all	yes	missing	missing	yes	patient	not at all	a bit	not at all	very good
62040	Female	80	community dwelling	3	0	Certain infectious and parasitic disease	yes	rehabilitation centre	no	no	yes	no	yes	yes	missing	mildly	a bit	yes	don't know	probably no	yes	5	moderately	very	probably yes	probably yes	don't know	yes	patient	extremely	extremely	a bit	good
62041	Female	84	community dwelling	0	0	Symptoms, signs and abnormal clinical and laboratory findings, not elsewhere classified	yes	community dwelling	no	no	no	no	no	yes	1	moderately	not at all	no	no	no	yes	5	not at all	a bit	yes	no	no	yes	missing	moderately	moderately	a bit	very good
62042	Female	66	community dwelling	2	0	Endocrine, nutritional and metabolic diseases	yes	community dwelling	yes	yes	no	no	yes	yes	0.83	not at all	a bit	probably yes	no	no	yes	5	not at all	not at all	don't know	probably no	probably no	yes	patient	mildly	a bit	not at all	fair
62043	Male	79	community dwelling	1		Symptoms, signs and abnormal clinical and laboratory findings, not elsewhere classified	no	community dwelling	no	no	not applicable	no	no	yes	0.25	mildly	moderately	yes	missing	missing	yes	missing	mildly	a bit	yes	missing	missing	yes	patient	mildly	a bit	a bit	good
62044	Male	67	community dwelling	3	0	Certain infectious and parasitic disease	yes	community dwelling	no	yes	no	no	yes	yes	missing	not at all	not at all	yes	missing	missing	yes	1	not at all	not at all	no	no	no	yes	missing	very	extremely	not at all	good
62045	Male	67	community dwelling	6	0	Certain infectious and parasitic disease	yes	community dwelling	no	no	no	no	no	yes	7	moderately	moderately	no	probably no	no	yes	5	mildly	a bit	yes	don't know	probably no	yes	patient	mildly	a bit	not at all	fair
62046	Male	84	community dwelling	0	0	Diseases of the respiratory system	yes	community dwelling	no	no	no	yes	yes	yes	17	mildly	a bit	probably yes	don't know	probably no	yes	5	moderately	moderately	probably yes	probably no	probably no	yes	missing	very	moderately	not at all	poor
62047	Female	82	community dwelling	3		Certain infectious and parasitic disease	no	community dwelling	no	no	not applicable	no	no	no	not applicable	missing	missing	missing	missing	missing	yes	1	moderately	moderately	yes	no	no	yes	missing	moderately	moderately	not at all	good
62048	Male	67	community dwelling	7	0	Diseases of the digestive system	yes	community dwelling	no	no	no	no	no	yes	missing	moderately	moderately	don't know	probably no	probably no	yes	0.25	moderately	a bit	probably yes	no	no	yes	patient	extremely	a bit	not at all	poor
62049	Female	67	community dwelling	1	0	Diseases of the circulatory system	yes	community dwelling	no	no	no	no	no	yes	missing	mildly	a bit	yes	probably no	no	yes	2	moderately	moderately	yes	no	yes	yes	caregiver	very	very	a bit
62051	Female	77	community dwelling	1	0	Certain infectious and parasitic disease	yes	community dwelling	no	no	no	no	yes	yes	0	very	very	probably no	probably yes	don't know	yes	0.3	moderately	a bit	probably yes	no	probably no	yes	caregiver	very	moderately	moderately
62052	Female	69	community dwelling	0	0	Certain infectious and parasitic disease	yes	community dwelling	no	no	no	no	no	yes	0	mildly	not at all	yes	probably no	no	yes	6	moderately	a bit	yes	no	no	yes	caregiver	very	very	not at all	very good
62053	Male	86	community dwelling	1	1	Disease of the skin and subcutaneous tissue	yes	rehabilitation centre	no	no	yes	no	yes	yes	missing	mildly	a bit	probably no	missing	missing	yes	0.5	mildly	moderately	probably yes	don't know	don't know	yes	patient	mildly	a bit	extremely	fair
62054	Female	68	community dwelling	0		Diseases of the digestive system	no	community dwelling	no	no	not applicable	no	no	yes	2	not at all	not at all	yes	no	probably no	yes	missing	mildly	not at all	yes	no	no	yes	patient	not at all	moderately	extremely	good
62055	Male	86	community dwelling	3	0	Diseases of the digestive system	yes	community dwelling	no	yes	no	no	yes	yes	27	moderately	moderately	probably no	probably no	probably no	yes	6	moderately	moderately	probably yes	probably no	probably no	yes	patient	moderately	a bit	a bit	good
62056	Male	70	community dwelling	0	0	Diseases of the digestive system	yes	community dwelling	no	no	no	no	no	yes	1	not at all	not at all	yes	no	no	yes	5	not at all	not at all	yes	probably no	probably no	yes	patient	not at all	a bit	not at all	very good
62057	Male	80	community dwelling	6	1	Diseases of the circulatory system	yes	community dwelling	no	no	no	no	yes	yes	36	moderately	moderately	probably yes	yes	don't know	yes	missing	very	very	don't know	probably yes	don't know	yes	patient	very	moderately	moderately	very poor
62058	Female	71	community dwelling	1		Diseases of the digestive system	no	community dwelling	no	no	not applicable	no	no	yes	2	mildly	a bit	yes	probably no	no	yes	5	mildly	moderately	probably yes	probably no	probably no	yes	missing	very	very	not at all
62059	Male	73	community dwelling	2	0	Certain infectious and parasitic disease	yes	community dwelling	no	no	no	no	no	yes	5	moderately	moderately	don't know	probably no	probably yes	yes	2	very	very	probably yes	don't know	don't know	yes	missing	very	very	not at all	poor
62060	Female	79	community dwelling	1	0	Diseases of the digestive system	yes	community dwelling	no	no	no	no	no	yes	missing	moderately	moderately	probably yes	don't know	probably no	yes	5	very	very	yes	yes	don't know	yes	patient	very	moderately	not at all	poor
62061	Female	65	community dwelling	3	0	Diseases of the genitourinary system	yes	community dwelling	no	no	no	no	no	yes	1	very	moderately	yes	probably yes	no	yes	5	moderately	moderately	yes	probably yes	no	yes	missing	very	very	not at all	fair
62062	Female	80	community dwelling	2	0	Diseases of blood and blood-forming organs and certain disorders involving the immune mechanism	yes	community dwelling	no	no	no	no	no	yes	38	not at all	not at all	no	no	probably no	yes	0.4	mildly	moderately	yes	no	no	yes	caregiver	very	very	extremely	poor
62063	Male	79	community dwelling	2	0	Certain infectious and parasitic disease	yes	community dwelling	no	no	no	no	no	no	not applicable	missing	missing	missing	missing	missing	yes	5	moderately	very	don't know	probably yes	don't know	yes	patient	very	not at all	moderately	good
62064	Male	75	community dwelling	2		Diseases of the respiratory system	no	community dwelling	no	no	not applicable	no	no	yes	missing	mildly	a bit	yes	missing	missing	yes	5	mildly	a bit	yes	missing	missing	yes	missing	moderately	very	a bit	poor
62065	Male	75	community dwelling	0	0	Certain infectious and parasitic disease	yes	community dwelling	no	no	no	no	no	yes	missing	mildly	a bit	yes	no	no	yes	5	moderately	moderately	yes	probably yes	probably no	yes	patient	moderately	moderately	missing	poor
62066	Female	73	community dwelling	0		Certain infectious and parasitic disease	no	community dwelling	no	no	not applicable	no	no	yes	38	mildly	a bit	yes	no	no	yes	0.4	moderately	moderately	yes	probably no	no	yes	patient	moderately	very	not at all	fair
62067	Male	75	community dwelling	2	0	Certain infectious and parasitic disease	yes	community dwelling	no	no	no	no	no	yes	17	mildly	a bit	yes	probably no	no	yes	5	very	very	probably yes	probably yes	don't know	yes	patient	very	moderately	not at all	fair
62068	Male	71	community dwelling	2	0	Diseases of the digestive system	yes	community dwelling	no	yes	no	no	yes	yes	6	mildly	a bit	yes	no	no	yes	4	moderately	very	yes	probably yes	probably no	yes	patient	moderately	extremely	not at all	very poor
62069	Female	81	community dwelling	2		Diseases of the circulatory system	no	community dwelling	no	no	not applicable	no	no	yes	2.5	not at all	not at all	yes	no	no	yes	2	not at all	not at all	yes	missing	missing	yes	patient	mildly	moderately	not at all	fair
62070	Female	82	community dwelling	1		Diseases of the circulatory system	no	community dwelling	no	no	not applicable	no	no	yes	0	mildly	a bit	no	yes	yes	yes	0.25	mildly	a bit	yes	probably no	probably no	yes	patient	mildly	a bit	a bit	very good
62071	Male	71	community dwelling	3	5	Diseases of the digestive system	yes	community dwelling	no	no	no	no	no	yes	0	moderately	moderately	don't know	don't know	yes	yes	1	moderately	moderately	probably yes	yes	yes	yes	caregiver	very	very	not at all	fair
62072	Male	81	community dwelling	3		Diseases of the circulatory system	no	community dwelling	no	no	not applicable	no	no	yes	0.33	not at all	a bit	yes	no	no	yes	2	mildly	a bit	yes	no	probably yes	yes	patient	moderately	very	very	good
62073	Female	70	community dwelling	1		Disease of the skin and subcutaneous tissue	no	community dwelling	no	no	not applicable	no	no	yes	1	moderately	a bit	no	no	no	yes	0.75	not at all	not at all	yes	no	no	yes	patient	moderately	very	not at all	poor
62074	Male	77	community dwelling	6	5	Certain infectious and parasitic disease	yes	home/terminal care	yes	not applicable	yes	no	yes	yes	25	very	very	don't know	probably yes	don't know	yes	missing	very	extremely	don't know	probably yes	probably yes	yes	caregiver	extremely	extremely	not at all	very poor
62075	Male	82	community dwelling	7		Diseases of the digestive system	no	community dwelling	yes	not applicable	not applicable	no	no	yes	missing	not at all	not at all	don't know	no	no	yes	1	mildly	not at all	no	no	yes	yes	caregiver	extremely	extremely	not at all	very poor
62076	Female	65	community dwelling	0		Certain infectious and parasitic disease	no	community dwelling	no	no	not applicable	no	no	yes	38	mildly	a bit	yes	no	no	yes	2	mildly	a bit	yes	missing	missing	yes	patient	moderately	very	not at all	very good
62077	Female	65	community dwelling	3		Diseases of the digestive system	no	community dwelling	no	no	not applicable	no	no	yes	missing	moderately	a bit	yes	probably no	no	yes	2	mildly	not at all	yes	no	no	yes	patient	moderately	a bit	not at all	very good
62078	Female	65	community dwelling	1		Diseases of the digestive system	no	community dwelling	no	no	not applicable	no	no	yes	missing	moderately	moderately	probably yes	no	don't know	yes	5	moderately	moderately	yes	probably no	probably no	yes	caregiver	moderately	moderately	not at all	good
62079	Female	69	community dwelling	2	0	Certain infectious and parasitic disease	yes	community dwelling	no	no	no	no	no	yes	0	moderately	moderately	probably no	don't know	probably no	yes	3	very	very	probably yes	probably yes	no	yes	missing	extremely	extremely	not at all	good
62080	Female	84	community dwelling	2	2	Diseases of the ear and mastoid process	yes	community dwelling	no	no	no	no	no	yes	5	mildly	a bit	don't know	probably no	don't know	yes	0	not at all	a bit	yes	no	no	yes	patient	not at all	not at all	not at all	fair
62081	Male	69	community dwelling	0		Diseases of the digestive system	no	community dwelling	no	no	not applicable	no	no	yes	2	not at all	not at all	yes	no	no	yes	2	not at all	not at all	yes	missing	missing	yes	patient	not at all	not at all	not at all	very good
62082	Male	82	care home	3	4	Mental and behavioural disorders	yes	care home	no	no	no	no	yes	yes	missing	moderately	moderately	don't know	don't know	probably no	yes	4	moderately	very	probably no	probably yes	yes	yes	caregiver	very	moderately	a bit
62083	Female	79	community dwelling	1	0	Certain infectious and parasitic disease	yes	community dwelling	no	no	no	no	no	yes	3	moderately	moderately	don't know	probably no	don't know	yes	missing	very	moderately	probably yes	probably yes	don't know	yes	missing	moderately	not at all	a bit	poor
62084	Male	82	community dwelling	0	5	Diseases of the circulatory system	yes	nursing home	no	no	yes	no	yes	yes	1	moderately	moderately	probably yes	probably yes	don't know	yes	5	moderately	moderately	probably yes	probably no	don't know	yes	caregiver	very	very	very
62085	Female	72	community dwelling	0		Diseases of the digestive system	no	community dwelling	no	no	not applicable	no	no	yes	missing	moderately	not at all	no	no	no	yes	5	mildly	not at all	probably yes	no	no	yes	caregiver	very	not at all	not at all	good
62086	Male	94	rehabilitation clinics	1	5	Diseases of blood and blood-forming organs and certain disorders involving the immune mechanism	yes	rehabilitation centre	no	no	no	no	no	yes	3	moderately	moderately	probably yes	probably no	yes	yes	5	mildly	moderately	probably yes	no	yes	yes	caregiver	moderately	a bit	moderately	fair
62087	Female	87	community dwelling	2	5	Certain infectious and parasitic disease	yes	nursing home	no	no	yes	no	yes	yes	0	very	very	yes	probably no	probably yes	yes	5	very	very	no	probably yes	yes	yes	caregiver	extremely	extremely	extremely
62088	Male	77	community dwelling	1	0	Mental and behavioural disorders	yes	community dwelling	no	no	no	no	no	yes	8	mildly	moderately	probably no	yes	probably yes	yes	5	moderately	a bit	yes	probably no	don't know	yes	missing	moderately	a bit	not at all	poor
62089	Female	85	care home	1	5	Diseases of the digestive system	yes	not applicable	yes	not applicable	not applicable	no	no	yes	0	very	extremely	probably no	yes	probably yes	yes	5	very	very	don't know	don't know	probably yes	yes	caregiver	very	extremely	missing
62090	Female	81	community dwelling	2		Symptoms, signs and abnormal clinical and laboratory findings, not elsewhere classified	no	community dwelling	no	yes	not applicable	no	yes	yes	8	mildly	a bit	no	no	don't know	yes	5	moderately	moderately	don't know	don't know	probably yes	yes	caregiver	not at all	not at all	not at all	fair
62091	Female	82	nursing home	1		Diseases of the circulatory system	no	nursing home	no	no	not applicable	no	no	yes	1	not at all	not at all	probably yes	missing	missing	yes	20	mildly	moderately	no	yes	missing	yes	caregiver	moderately	a bit	missing	good
62092	Male	70	community dwelling	0	0	Diseases of the respiratory system	yes	community dwelling	no	no	no	no	yes	yes	missing	moderately	a bit	yes	probably no	probably no	yes	6	moderately	very	probably yes	don't know	probably yes	yes	missing	extremely	extremely	extremely	very poor
62093	Female	84	community dwelling	0	0	Endocrine, nutritional and metabolic diseases	yes	community dwelling	no	no	no	no	yes	yes	0	very	moderately	yes	no	don't know	yes	3	mildly	moderately	don't know	probably yes	don't know	yes	caregiver	extremely	extremely	moderately	good
62094	Female	83	care home	4	5	Certain infectious and parasitic disease	yes	care home	no	no	no	no	no	yes	1	moderately	a bit	probably no	yes	yes	yes	1	extremely	extremely	probably no	yes	yes	yes	caregiver	very	very	extremely
62095	Male	81	nursing home	3	1	Certain infectious and parasitic disease	yes	nursing home	no	no	not applicable	no	yes	yes	7	moderately	moderately	probably yes	yes	yes	yes	6	moderately	moderately	probably yes	don't know	yes	yes	caregiver	very	very	missing	fair
62096	Male	71	community dwelling	2	0	Diseases of the digestive system	yes	community dwelling	no	no	no	no	no	yes	missing	moderately	a bit	yes	no	no	yes	2	moderately	moderately	yes	no	no	yes	patient	very	extremely	not at all	good
62097	Female	77	care home	3	2	Symptoms, signs and abnormal clinical and laboratory findings, not elsewhere classified	yes	care home	no	no	no	no	yes	yes	8	very	very	probably no	yes	yes	yes	2	very	extremely	probably no	yes	yes	yes	caregiver	extremely	extremely	extremely	fair
62098	Female	81	community dwelling	1	0	Diseases of the circulatory system	yes	nursing home	no	no	yes	no	yes	yes	8	moderately	moderately	yes	don't know	don't know	yes	4	very	very	no	yes	probably yes	yes	caregiver	extremely	very	a bit
62099	Female	73	care home	1		Diseases of the digestive system	no	care home	no	yes	not applicable	no	yes	yes	38	mildly	not at all	yes	no	no	yes	6	not at all	a bit	yes	probably no	don't know	yes	patient	not at all	moderately	not at all	poor
62100	Female	82	community dwelling	3		Certain infectious and parasitic disease	no	community dwelling	no	no	not applicable	no	no	yes	missing	mildly	a bit	yes	no	probably yes	yes	4	not at all	not at all	yes	no	no	yes	patient	moderately	a bit	not at all	good
62101	Female	75	community dwelling	0	0	Diseases of the respiratory system	yes	not applicable	yes	not applicable	not applicable	no	yes	yes	missing	very	very	don't know	don't know	don't know	yes	4	very	very	no	yes	don't know	yes	caregiver	extremely	extremely	extremely	very poor
62102	Male	68	community dwelling	7	0	Neoplasms	yes	community dwelling	no	yes	no	no	yes	yes	38	moderately	moderately	probably no	probably yes	yes	yes	6	mildly	a bit	probably yes	probably no	don't know	yes	caregiver	mildly	moderately	not at all	fair
62103	Female	78	rehabilitation clinics	2	0	Certain infectious and parasitic disease	yes	rehabilitation centre	no	yes	no	no	yes	yes	missing	very	moderately	probably no	probably yes	probably yes	yes	1	moderately	moderately	probably yes	probably yes	don't know	yes	patient	moderately	very	a bit	good
62104	Male	72	community dwelling	1	0	Diseases of the digestive system	yes	community dwelling	no	yes	no	no	yes	yes	1	mildly	a bit	probably yes	probably no	probably no	yes	0.25	mildly	a bit	yes	missing	missing	yes	patient	extremely	a bit	not at all	very good
62105	Female	83	community dwelling	2	4	Certain infectious and parasitic disease	yes	not applicable	no	not applicable	not applicable	no	yes	yes	7	mildly	a bit	probably yes	probably no	probably yes	yes	0.25	moderately	very	don't know	missing	missing	yes	missing	very	extremely	moderately	poor
62106	Male	75	community dwelling	3	0	Diseases of the digestive system	yes	community dwelling	no	no	no	no	no	yes	0	mildly	moderately	yes	probably no	no	yes	6	mildly	moderately	probably yes	probably no	probably no	yes	missing	moderately	moderately	a bit	fair
62107	Female	75	community dwelling	0	1	Diseases of the digestive system	yes	community dwelling	no	no	no	no	no	yes	3	mildly	a bit	yes	no	no	yes	6	moderately	a bit	probably yes	don't know	probably yes	yes	caregiver	moderately	very	extremely
62108	Male	74	community dwelling	3	0	Diseases of the digestive system	yes	community dwelling	no	no	no	no	no	yes	missing	mildly	not at all	yes	no	no	yes	missing	mildly	a bit	yes	no	no	yes	patient	moderately	a bit	a bit	fair
62109	Male	87	community dwelling	1	1	Diseases of the circulatory system	yes	not applicable	yes	not applicable	not applicable	no	no	yes	0	extremely	extremely	no	yes	yes	yes	1	extremely	extremely	no	probably yes	no	yes	caregiver	very	very	extremely
62110	Male	93	community dwelling	1		Diseases of the circulatory system	no	community dwelling	no	no	not applicable	no	no	yes	9	very	a bit	no	missing	missing	yes	0.5	mildly	a bit	probably yes	probably no	don't know	yes	missing	mildly	not at all	not at all	very good
62111	Female	83	community dwelling	2	0	Certain infectious and parasitic disease	yes	nursing home	no	no	yes	no	yes	yes	1	very	very	probably no	yes	yes	yes	0.25	moderately	very	don't know	missing	missing	yes	missing	extremely	extremely	extremely	good
62112	Male	85	care home	0		Neoplasms	no	care home	yes	not applicable	not applicable	no	no	yes	0	very	very	don't know	probably yes	yes	yes	0.25	very	very	probably yes	missing	missing	yes	patient	extremely	extremely	extremely	fair
62114	Male	84	community dwelling	2	5	Diseases of the musculoskeletal system and connective tissue	yes	not applicable	yes	not applicable	not applicable	no	yes	yes	missing	moderately	a bit	probably no	don't know	don't know	yes	0.5	moderately	a bit	yes	probably no	don't know	yes	caregiver	very	very	extremely	very poor
62115	Female	82	community dwelling	0	0	Diseases of the digestive system	yes	community dwelling	no	no	no	no	no	yes	missing	mildly	not at all	yes	probably yes	probably no	yes	0.25	mildly	a bit	probably yes	don't know	don't know	yes	caregiver	mildly	very	not at all	fair
62116	Male	68	community dwelling	8		Diseases of the respiratory system	no	community dwelling	no	no	not applicable	no	no	yes	5	mildly	not at all	yes	missing	missing	yes	0.5	mildly	a bit	yes	missing	missing	yes	missing	very	very	very	very poor
62117	Female	71	community dwelling	1	0	Symptoms, signs and abnormal clinical and laboratory findings, not elsewhere classified	yes	community dwelling	no	no	no	no	yes	yes	1	mildly	a bit	yes	probably yes	probably yes	yes	0.5	very	very	yes	probably yes	probably yes	yes	caregiver	very	very	a bit	fair
62118	Male	79	community dwelling	4		Diseases of the genitourinary system	no	community dwelling	no	no	not applicable	no	no	yes	1	not at all	a bit	missing	missing	missing	yes	6	not at all	not at all	probably yes	no	probably no	yes	caregiver	not at all	a bit	not at all	good
62119	Male	69	community dwelling	2	2	Certain infectious and parasitic disease	yes	community dwelling	no	no	no	no	no	yes	3	moderately	moderately	don't know	probably no	probably no	yes	6	moderately	moderately	probably yes	probably yes	don't know	yes	patient	very	very	not at all	fair
62120	Male	78	community dwelling	1	0	Certain infectious and parasitic disease	yes	rehabilitation centre	no	no	yes	no	yes	yes	missing	very	extremely	no	probably yes	don't know	yes	5	very	very	don't know	probably yes	probably yes	yes	patient	mildly	not at all	moderately	poor
62121	Female	82	community dwelling	2	0	Neoplasms	yes	community dwelling	no	no	no	no	yes	yes	5	mildly	a bit	probably yes	don't know	probably yes	yes	5	moderately	moderately	don't know	probably yes	don't know	yes	patient	extremely	extremely	not at all	very poor
62122	Female	86	community dwelling	1	0	Certain infectious and parasitic disease	yes	community dwelling	no	no	no	no	yes	yes	0.25	moderately	moderately	probably yes	probably no	probably no	yes	5	moderately	a bit	yes	probably no	don't know	yes	patient	extremely	moderately	a bit	very good
62123	Male	82	community dwelling	1	0	Certain infectious and parasitic disease	yes	community dwelling	no	no	no	no	no	yes	3	moderately	a bit	yes	don't know	no	yes	6	moderately	not at all	yes	probably no	no	yes	patient	very	a bit	not at all	very good
62124	Female	87	rehabilitation clinics	0	4	Diseases of the digestive system	yes	rehabilitation centre	no	no	no	no	no	yes	missing	very	moderately	probably no	don't know	don't know	yes	5	moderately	a bit	probably yes	don't know	don't know	yes	caregiver	very	very	very	good
62125	Male	76	community dwelling	4		Certain infectious and parasitic disease	no	community dwelling	no	no	not applicable	no	no	yes	0	moderately	a bit	yes	no	probably yes	yes	4	not at all	a bit	probably no	no	no	yes	missing	very	moderately	moderately	poor
62126	Male	76	community dwelling	2		Diseases of the circulatory system	no	community dwelling	no	no	not applicable	no	no	yes	2	not at all	a bit	yes	probably no	no	yes	6	not at all	moderately	yes	no	no	yes	missing	not at all	not at all	not at all	very good
62127	Female	84	community dwelling	0	0	Diseases of blood and blood-forming organs and certain disorders involving the immune mechanism	yes	community dwelling	no	no	no	no	no	yes	missing	mildly	a bit	yes	no	no	yes	6	mildly	moderately	don't know	probably no	don't know	yes	missing	very	moderately	very	very poor
62128	Female	76	community dwelling	2	0	Certain infectious and parasitic disease	yes	not applicable	yes	not applicable	not applicable	no	yes	yes	2	moderately	moderately	yes	don't know	don't know	yes	6	moderately	moderately	probably yes	probably no	probably no	yes	missing	very	very	not at all	fair
62129	Male	70	community dwelling	3	0	Diseases of blood and blood-forming organs and certain disorders involving the immune mechanism	yes	community dwelling	no	no	no	no	no	yes	7	mildly	a bit	probably yes	no	no	yes	6	not at all	a bit	probably yes	probably no	probably no	yes	patient	very	moderately	moderately	poor
62130	Male	71	community dwelling	2	0	Certain infectious and parasitic disease	yes	community dwelling	no	no	no	no	yes	yes	missing	very	very	probably yes	yes	probably no	yes	6	very	very	probably yes	probably yes	don't know	yes	caregiver	extremely	extremely	a bit	fair
62131	Female	82	community dwelling	1	0	Certain infectious and parasitic disease	yes	community dwelling	no	no	no	no	no	yes	1	moderately	moderately	don't know	probably yes	don't know	yes	6	very	moderately	probably yes	don't know	probably no	yes	missing	very	moderately	very	poor
62132	Female	69	community dwelling	7	0	Certain infectious and parasitic disease	yes	community dwelling	no	no	no	no	yes	yes	2	moderately	moderately	probably yes	probably no	probably no	yes	6	very	very	don't know	probably no	don't know	yes	patient	very	moderately	a bit	very poor
62133	Female	83	care home	1	3	Certain infectious and parasitic disease	yes	care home	no	no	no	no	yes	yes	0	very	moderately	probably yes	probably yes	probably yes	yes	6	extremely	very	no	yes	yes	yes	caregiver	very	moderately	not at all	very poor
62134	Female	87	community dwelling	1	4	Injury, poisoning and certain other consequences of external causes	yes	community dwelling	no	yes	no	no	yes	yes	missing	mildly	a bit	probably yes	probably no	don't know	yes	3	mildly	moderately	probably no	probably yes	probably yes	yes	caregiver	moderately	extremely	extremely	poor
62135	Female	88	community dwelling	1	1	Diseases of the digestive system	yes	community dwelling	no	no	no	no	no	yes	1	mildly	a bit	yes	don't know	probably no	yes	6	moderately	moderately	probably yes	probably no	don't know	yes	caregiver	moderately	very	a bit	good
62136	Male	74	community dwelling	3		Disease of the skin and subcutaneous tissue	no	community dwelling	no	no	not applicable	no	no	yes	0	not at all	a bit	yes	no	no	yes	6	not at all	not at all	probably yes	no	no	yes	patient	mildly	a bit	moderately	fair
62137	Male	75	community dwelling	5	0	Mental and behavioural disorders	yes	home/terminal care	yes	not applicable	yes	no	yes	yes	missing	moderately	moderately	don't know	probably yes	yes	yes	missing	moderately	moderately	don't know	don't know	probably no	yes	caregiver	moderately	moderately	not at all	very poor
62138	Female	95	community dwelling	1	2	Diseases of the digestive system	yes	rehabilitation centre	no	no	yes	no	yes	yes	missing	mildly	a bit	don't know	no	probably yes	yes	6	moderately	moderately	probably yes	probably yes	probably no	yes	caregiver	very	extremely	extremely	fair
62139	Female	86	nursing home	3	5	Diseases of the circulatory system	yes	not applicable	yes	not applicable	not applicable	no	no	yes	missing	moderately	moderately	no	probably no	yes	yes	1	moderately	moderately	yes	no	yes	yes	missing	extremely	extremely	moderately	good
62140	Female	70	community dwelling	1	0	Certain infectious and parasitic disease	yes	nursing home	no	no	yes	no	yes	yes	1	moderately	moderately	yes	yes	probably yes	yes	6	very	very	don't know	probably yes	probably yes	yes	patient	very	very	very	poor
62141	Male	82	community dwelling	2	2	Certain infectious and parasitic disease	yes	rehabilitation centre	no	no	yes	no	yes	yes	1	mildly	not at all	yes	no	probably yes	yes	6	moderately	moderately	probably yes	don't know	don't know	yes	caregiver	very	very	very	good
62142	Male	89	community dwelling	2		Symptoms, signs and abnormal clinical and laboratory findings, not elsewhere classified	no	community dwelling	no	yes	not applicable	no	yes	yes	0.25	mildly	moderately	yes	no	no	yes	1	not at all	moderately	yes	no	probably no	yes	caregiver	mildly	moderately	a bit
62143	Female	89	community dwelling	1	0	Diseases of the digestive system	yes	community dwelling	no	no	no	no	yes	yes	1	moderately	a bit	probably yes	no	probably no	yes	5	not at all	not at all	yes	no	no	yes	caregiver	moderately	moderately	a bit	good
62144	Female	92	community dwelling	3	0	Diseases of the digestive system	yes	community dwelling	no	no	no	no	no	yes	1	very	very	no	yes	don't know	yes	5	very	very	probably no	probably no	yes	yes	caregiver	very	moderately	moderately
62145	Male	67	community dwelling	2	0	Diseases of the digestive system	yes	community dwelling	no	no	no	no	no	yes	11	mildly	a bit	yes	probably no	no	yes	6	mildly	a bit	yes	no	no	yes	missing	not at all	a bit	not at all	good
62146	Female	85	community dwelling	1		Diseases of the circulatory system	no	community dwelling	no	no	not applicable	no	no	yes	missing	moderately	moderately	yes	missing	missing	yes	6	not at all	a bit	yes	missing	missing	yes	missing	extremely	extremely	extremely	very poor
62147	Male	78	community dwelling	2	0	Certain infectious and parasitic disease	yes	community dwelling	no	no	no	no	yes	yes	25	moderately	moderately	no	no	no	yes	6	moderately	moderately	probably yes	probably yes	don't know	yes	patient	very	extremely	moderately	very good
62148	Female	78	community dwelling	6	0	Diseases of the digestive system	yes	community dwelling	no	yes	no	no	yes	yes	1	not at all	not at all	yes	no	no	yes	6	moderately	moderately	probably yes	don't know	don't know	yes	patient	very	moderately	a bit	poor
62149	Male	83	community dwelling	0	0	Diseases of the respiratory system	yes	community dwelling	no	yes	no	no	yes	yes	25	moderately	very	probably no	yes	probably yes	yes	6	very	very	probably no	probably yes	don't know	yes	caregiver	very	extremely	a bit
62150	Female	72	community dwelling	0		Injury, poisoning and certain other consequences of external causes	no	community dwelling	no	no	not applicable	no	no	yes	1	not at all	not at all	yes	no	no	yes	5	mildly	a bit	yes	missing	missing	yes	patient	moderately	a bit	not at all	very good
62151	Male	71	community dwelling	2		Diseases of the circulatory system	no	community dwelling	no	no	not applicable	no	no	yes	0.33	not at all	not at all	yes	no	no	yes	6	not at all	not at all	yes	missing	missing	yes	missing	mildly	a bit	not at all	good
62152	Male	90	community dwelling	2		Certain infectious and parasitic disease	no	community dwelling	yes	not applicable	not applicable	no	no	yes	9	moderately	moderately	probably no	don't know	probably yes	yes	6	very	extremely	no	probably yes	yes	yes	caregiver	very	very	extremely
62153	Female	68	community dwelling	4	2	Certain infectious and parasitic disease	yes	community dwelling	no	no	no	no	yes	yes	9	moderately	not at all	yes	no	no	yes	6	moderately	moderately	yes	don't know	probably no	yes	caregiver	very	not at all	a bit
62154	Female	66	community dwelling	2	0	Neoplasms	yes	community dwelling	no	no	no	no	no	yes	0.4	mildly	not at all	yes	no	no	yes	6	moderately	very	don't know	probably no	probably no	yes	patient	mildly	moderately	not at all	very good
62155	Male	82	community dwelling	3	2	Certain infectious and parasitic disease	yes	community dwelling	no	no	no	no	yes	yes	missing	mildly	not at all	yes	probably no	probably no	yes	6	moderately	very	don't know	probably no	don't know	yes	patient	very	very	moderately	very good
62156	Male	72	community dwelling	7		Diseases of the circulatory system	no	community dwelling	no	no	not applicable	no	no	yes	1	not at all	a bit	yes	no	probably no	yes	6	moderately	moderately	don't know	don't know	don't know	yes	patient	moderately	moderately	not at all	fair
64001	Female	86	community dwelling	4		Certain infectious and parasitic disease	no	home/terminal care	yes	not applicable	not applicable	no	no	yes	missing	very	extremely	no	yes	probably yes	yes	1	very	extremely	probably yes	yes	probably yes	yes	caregiver	extremely	extremely	extremely	very poor
64002	Female	72	rehabilitation clinics	4	6	Endocrine, nutritional and metabolic diseases	yes	rehabilitation centre	yes	yes	no	no	yes	yes	0.13	moderately	moderately	yes	no	yes	yes	0.5	moderately	moderately	probably yes	probably yes	probably yes	yes	missing	very	extremely	a bit	good
64003	Male	77	community dwelling	8	2	Certain infectious and parasitic disease	yes	not applicable	yes	not applicable	not applicable	no	no	yes	missing	moderately	moderately	probably yes	probably no	probably no	yes	0.5	moderately	a bit	yes	probably yes	don't know	yes	caregiver	very	very	moderately	very poor
64004	Male	91	community dwelling	3	0	Diseases of the digestive system	yes	community dwelling	no	no	no	no	yes	yes	0.5	very	very	probably yes	probably yes	don't know	yes	0.5	moderately	moderately	probably no	probably no	probably no	yes	patient	very	very	extremely	good
64005	Female	68	community dwelling	0	0	Certain infectious and parasitic disease	yes	community dwelling	no	no	no	no	no	yes	1	mildly	a bit	yes	no	no	yes	missing	mildly	a bit	yes	no	probably no	yes	patient	moderately	a bit	not at all	good
64006	Male	69	community dwelling	2	1	Diseases of the genitourinary system	yes	community dwelling	no	no	no	no	no	yes	6	moderately	moderately	probably no	probably no	yes	yes	3	very	moderately	yes	probably no	no	yes	patient	very	very	very	poor
64007	Male	69	care home/community dwelling living next to care center	4	3	Diseases of the circulatory system	yes	care home/community dwelling, living next to care home	no	no	no	no	no	yes	missing	very	moderately	no	0	probably yes	yes	2	very	moderately	don't know	probably yes	don't know	yes	patient	moderately	very	a bit	very good
64008	Male	79	community dwelling	1	0	Mental and behavioural disorders	yes	nursing home	no	not applicable	yes	no	yes	yes	missing	moderately	moderately	probably yes	don't know	yes	yes	0.33	mildly	not at all	yes	probably no	don't know	yes	caregiver	moderately	extremely	a bit	very poor
64009	Male	78	community dwelling	1	1	Diseases of the digestive system	yes	community dwelling	no	no	no	no	no	yes	0	mildly	a bit	yes	probably no	no	yes	2	mildly	a bit	probably yes	probably no	probably no	yes	missing	not at all	not at all	not at all	poor
64010	Female	91	community dwelling	3	5	Endocrine, nutritional and metabolic diseases	yes	community dwelling	no	yes	no	no	yes	yes	26	moderately	not at all	no	no	no	yes	2	not at all	not at all	yes	no	don't know	yes	patient	not at all	not at all	not at all	very good
64011	Female	86	psychiatric hospital	3	5	Certain infectious and parasitic disease	yes	rehabilitation centre	no	no	yes	no	yes	yes	0.21	moderately	a bit	probably yes	probably no	yes	yes	0.5	mildly	moderately	probably yes	probably no	don't know	yes	caregiver	moderately	extremely	extremely	very poor
64012	Female	85	community dwelling	0	2	Endocrine, nutritional and metabolic diseases	yes	not applicable	yes	not applicable	not applicable	yes	yes	yes	9	moderately	moderately	yes	probably yes	probably yes	yes	3	very	very	probably no	probably yes	probably yes	yes	caregiver	very	very	extremely	poor
64013	Male	65	community dwelling	2	0	Certain infectious and parasitic disease	yes	community dwelling	no	no	no	yes	yes	yes	17	very	very	no	yes	probably yes	yes	0	very	very	yes	yes	probably no	yes	caregiver	very	very	a bit
64014	Female	81	community dwelling	3	5	Certain infectious and parasitic disease	yes	rehabilitation centre	no	no	yes	no	yes	yes	missing	moderately	moderately	yes	probably yes	yes	yes	0	moderately	a bit	yes	don't know	don't know	yes	caregiver	very	moderately	a bit	fair
64015	Female	81	community dwelling	0		Diseases of the digestive system	no	community dwelling	no	no	not applicable	no	no	yes	missing	mildly	a bit	yes	no	no	yes	3	mildly	not at all	yes	no	no	yes	patient	mildly	moderately	not at all	fair
64016	Male	78	community dwelling	4	2	Diseases of the digestive system	yes	community dwelling	no	no	no	no	no	no	not applicable	missing	missing	missing	missing	missing	yes	3	mildly	a bit	yes	no	probably no	yes	patient	very	very	moderately	very poor
64017	Male	73	community dwelling	0	0	Certain infectious and parasitic disease	yes	community dwelling	no	no	no	no	no	yes	missing	moderately	a bit	yes	don't know	no	yes	3	moderately	a bit	yes	probably no	no	yes	caregiver	very	extremely	not at all	poor
64018	Male	74	community dwelling	0		Diseases of the digestive system	no	community dwelling	no	no	not applicable	no	no	yes	missing	not at all	not at all	yes	no	no	yes	1	not at all	not at all	yes	no	no	yes	patient	moderately	a bit	not at all	very good
64019	Male	86	community dwelling	4		Diseases of the circulatory system	no	community dwelling	no	no	not applicable	no	no	yes	0.25	moderately	moderately	probably no	probably yes	yes	yes	1.5	mildly	a bit	probably no	probably no	don't know	yes	patient	mildly	not at all	not at all	poor
64020	Male	85	community dwelling	1	0	Diseases of the digestive system	yes	community dwelling	no	no	no	no	yes	yes	missing	moderately	very	probably yes	don't know	probably yes	yes	2	mildly	a bit	probably yes	don't know	probably no	yes	patient	very	not at all	not at all	good
64021	Female	80	community dwelling	2	2	Certain infectious and parasitic disease	yes	community dwelling	no	no	no	no	no	yes	7	moderately	a bit	probably yes	no	probably no	yes	2	moderately	moderately	don't know	probably yes	don't know	yes	caregiver	very	moderately	very
64022	Female	71	nursing home	4	6	Certain infectious and parasitic disease	yes	nursing home	no	no	not applicable	no	no	yes	0.58	mildly	a bit	yes	don't know	yes	yes	3	very	very	probably no	yes	yes	yes	caregiver	not at all	moderately	missing	missing
64023	Male	84	community dwelling	0		Diseases of the circulatory system	no	community dwelling	no	no	not applicable	no	no	yes	9	not at all	a bit	yes	no	probably no	yes	1.5	mildly	not at all	yes	missing	missing	yes	caregiver	not at all	not at all	not at all	good
64024	Female	81	nursing home	0	4	Diseases of the digestive system	yes	rehabilitation centre	no	no	not applicable	no	no	yes	4	mildly	a bit	yes	no	probably no	yes	2	mildly	a bit	probably yes	probably no	probably no	yes	patient	extremely	extremely	very	fair
64025	Male	75	community dwelling	3		Diseases of the digestive system	no	community dwelling	no	yes	not applicable	no	yes	yes	missing	moderately	a bit	yes	no	no	yes	3	mildly	a bit	yes	no	no	yes	patient	very	moderately	moderately	fair
64026	Female	69	community dwelling	6	0	Certain infectious and parasitic disease	yes	community dwelling	no	no	no	no	yes	yes	6	mildly	not at all	no	no	no	yes	1	moderately	a bit	probably no	probably yes	no	yes	patient	moderately	moderately	not at all	fair
64027	Male	79	community dwelling	2	3	Mental and behavioural disorders	yes	rehabilitation centre	no	no	yes	no	yes	yes	15	mildly	not at all	yes	yes	yes	yes	0.33	not at all	not at all	yes	no	no	yes	patient	very	not at all	very	poor
64028	Female	86	community dwelling	1		Endocrine, nutritional and metabolic diseases	no	community dwelling	no	no	not applicable	no	no	yes	0.58	mildly	a bit	yes	probably no	don't know	yes	1	moderately	a bit	yes	probably yes	probably no	yes	caregiver	very	moderately	not at all
64029	Male	85	community dwelling	5	0	Diseases of the digestive system	yes	community dwelling	no	yes	no	no	yes	yes	0.58	mildly	moderately	yes	don't know	probably no	yes	1.5	not at all	a bit	probably yes	probably no	probably no	yes	patient	very	very	not at all	good
64030	Female	81	community dwelling	3	3	Diseases of blood and blood-forming organs and certain disorders involving the immune mechanism	yes	community dwelling	no	yes	no	no	yes	yes	5	moderately	a bit	probably yes	probably no	no	yes	2	mildly	a bit	probably yes	probably no	don't know	yes	patient	mildly	a bit	a bit	poor
64031	Female	75	community dwelling	5		Diseases of the digestive system	no	community dwelling	no	no	not applicable	no	no	yes	34	not at all	a bit	yes	yes	no	yes	0.42	not at all	not at all	yes	no	no	yes	missing	not at all	moderately	not at all	good
64032	Female	85	community dwelling	1	4	Diseases of the respiratory system	yes	rehabilitation centre	no	no	yes	no	yes	yes	0.75	moderately	moderately	yes	don't know	probably no	yes	1.5	very	moderately	probably yes	probably yes	don't know	yes	patient	extremely	extremely	extremely	very poor
64033	Male	86	community dwelling	3	0	Certain infectious and parasitic disease	yes	community dwelling	no	no	no	no	no	yes	18	moderately	a bit	yes	no	no	yes	0.33	moderately	moderately	yes	no	no	yes	patient	very	moderately	a bit	very poor
64034	Female	86	community dwelling	1	0	Diseases of the genitourinary system	yes	community dwelling	no	no	no	no	no	yes	0.33	mildly	a bit	probably no	no	no	yes	2	not at all	not at all	yes	probably no	probably no	yes	patient	moderately	very	not at all	poor
64035	Female	85	care home	3		Diseases of the circulatory system	no	care home	no	no	not applicable	no	no	yes	missing	mildly	a bit	probably yes	probably no	probably no	yes	0.08	not at all	not at all	probably yes	missing	missing	yes	patient	not at all	not at all	moderately	good
64036	Male	86	community dwelling	5	5	Neoplasms	yes	not applicable	yes	not applicable	not applicable	no	yes	yes	0.33	mildly	a bit	probably yes	don't know	probably yes	yes	2	not at all	a bit	probably yes	probably yes	probably yes	yes	caregiver	very	very	very
64037	Male	65	community dwelling	2		Diseases of the respiratory system	no	community dwelling	no	no	not applicable	no	no	yes	6	mildly	a bit	yes	probably no	no	yes	1.5	not at all	not at all	yes	no	no	yes	patient	extremely	very	not at all	very poor
64038	Male	83	community dwelling	3	0	Diseases of the digestive system	yes	community dwelling	no	yes	no	no	yes	yes	3	moderately	moderately	yes	probably no	probably no	yes	2	mildly	a bit	probably yes	probably no	probably no	yes	missing	extremely	moderately	not at all	very good
64039	Male	73	community dwelling	0		Diseases of the circulatory system	no	community dwelling	no	no	not applicable	no	no	yes	missing	not at all	not at all	yes	no	no	yes	2	not at all	not at all	yes	no	no	yes	patient	very	very	a bit	good
64040	Male	69	community dwelling	2	0	Diseases of the circulatory system	yes	community dwelling	no	no	no	no	no	yes	missing	mildly	moderately	yes	probably no	no	yes	1.5	mildly	a bit	probably yes	probably no	probably no	yes	patient	mildly	extremely	not at all	very good
64041	Male	78	community dwelling	2	0	Certain infectious and parasitic disease	yes	community dwelling	no	no	no	no	no	yes	0.33	moderately	a bit	probably yes	probably no	probably no	yes	3	mildly	a bit	yes	don't know	probably no	yes	patient	very	a bit	moderately	fair
64042	Male	75	community dwelling	8	0	Diseases of the genitourinary system	yes	community dwelling	no	no	no	no	yes	yes	1	mildly	a bit	yes	no	no	yes	2	mildly	a bit	yes	probably no	probably no	yes	missing	extremely	very	moderately	very poor
64043	Male	73	community dwelling	2	0	Diseases of the digestive system	yes	community dwelling	no	no	no	no	no	yes	missing	moderately	moderately	yes	probably no	no	yes	3	mildly	a bit	yes	no	no	yes	caregiver	very	a bit	not at all
64044	Female	82	community dwelling	1	0	Injury, poisoning and certain other consequences of external causes	yes	community dwelling	no	no	no	no	no	yes	missing	moderately	moderately	yes	probably no	probably no	yes	2	not at all	a bit	yes	probably no	no	yes	patient	very	moderately	not at all	good
64045	Male	77	community dwelling	3	0	Certain infectious and parasitic disease	yes	community dwelling	no	no	no	no	yes	yes	8	moderately	a bit	yes	don't know	don't know	yes	2	moderately	moderately	don't know	don't know	don't know	no	missing	missing	missing	missing	missing
64046	Female	65	community dwelling	0	0	Diseases of the digestive system	yes	community dwelling	no	no	no	no	no	yes	35	moderately	a bit	yes	no	no	yes	2.5	mildly	a bit	yes	don't know	no	yes	patient	very	extremely	not at all	good
64047	Female	92	community dwelling	2	0	Diseases of blood and blood-forming organs and certain disorders involving the immune mechanism	yes	community dwelling	no	no	no	no	no	yes	missing	mildly	a bit	yes	probably no	probably no	yes	3.5	mildly	moderately	yes	probably no	probably no	yes	patient	not at all	not at all	not at all	very good
64048	Female	80	community dwelling	3	0	Diseases of the digestive system	yes	community dwelling	no	yes	no	no	yes	yes	missing	moderately	moderately	yes	don't know	no	yes	3	moderately	a bit	yes	no	no	yes	patient	very	moderately	not at all	poor
64049	Female	80	community dwelling	3	3	Diseases of the digestive system	yes	community dwelling	no	no	no	no	no	no	not applicable	missing	missing	missing	missing	missing	yes	0.5	moderately	a bit	probably yes	probably no	probably no	yes	missing	very	very	a bit	very poor
64050	Female	91	community dwelling	1	4	Diseases of the circulatory system	yes	hospice	no	no	yes	no	yes	yes	missing	very	very	probably yes	yes	yes	yes	3.5	very	very	probably no	yes	yes	yes	caregiver	very	extremely	very	very poor
64051	Male	65	community dwelling	0	0	Diseases of the digestive system	yes	community dwelling	no	no	no	no	no	yes	40	moderately	very	no	yes	no	yes	0.5	mildly	a bit	yes	probably no	no	yes	patient	moderately	not at all	very	good
64052	Male	80	community dwelling	3	0	Diseases of the respiratory system	yes	community dwelling	no	yes	no	no	yes	yes	40	very	very	probably yes	probably yes	don't know	yes	0.5	moderately	moderately	probably yes	probably no	don't know	yes	patient	very	very	moderately	very poor
64053	Female	85	community dwelling	0	0	Diseases of blood and blood-forming organs and certain disorders involving the immune mechanism	yes	community dwelling	no	no	no	no	no	yes	missing	mildly	a bit	probably yes	no	no	yes	2.5	mildly	a bit	yes	no	no	yes	patient	mildly	not at all	not at all	very good
64054	Male	91	community dwelling	1	1	Certain infectious and parasitic disease	yes	community dwelling	no	no	no	no	no	yes	6	very	moderately	probably yes	probably no	probably yes	yes	0.5	moderately	moderately	probably no	probably yes	probably yes	yes	patient	not at all	a bit	not at all	fair
64055	Female	76	community dwelling	1	0	Diseases of the digestive system	yes	community dwelling	no	no	no	no	no	yes	0.33	mildly	a bit	yes	probably no	no	yes	3.5	mildly	not at all	yes	no	probably no	yes	patient	not at all	very	not at all	very good
64056	Male	79	care home	3	2	Certain infectious and parasitic disease	yes	care home	no	no	no	no	yes	yes	6	very	moderately	probably yes	probably yes	probably no	yes	3.5	moderately	moderately	yes	yes	yes	yes	caregiver	extremely	very	a bit	poor
64057	Female	72	community dwelling	4		Certain infectious and parasitic disease	no	community dwelling	no	yes	not applicable	no	yes	no	not applicable	missing	missing	missing	missing	missing	yes	2	not at all	not at all	yes	probably no	no	yes	patient	moderately	a bit	very	good
64058	Female	81	community dwelling	0	0	Certain infectious and parasitic disease	yes	community dwelling	no	no	no	no	no	yes	6	moderately	a bit	yes	no	no	yes	0.25	mildly	a bit	probably yes	no	probably no	yes	caregiver	very	moderately	not at all
64059	Female	70	community dwelling	1	4	Neoplasms	yes	community dwelling	no	yes	no	no	yes	yes	6	mildly	not at all	yes	no	no	yes	0	moderately	moderately	don't know	probably yes	don't know	yes	patient	very	moderately	moderately	poor
64060	Female	85	community dwelling	0	0	Endocrine, nutritional and metabolic diseases	yes	community dwelling	no	no	no	no	yes	yes	missing	moderately	a bit	don't know	don't know	probably no	yes	2	not at all	a bit	yes	don't know	don't know	yes	patient	not at all	a bit	very	very good
64061	Female	71	community dwelling	4		Injury, poisoning and certain other consequences of external causes	no	community dwelling	no	no	not applicable	no	no	yes	missing	not at all	not at all	yes	no	no	yes	2	not at all	not at all	yes	no	no	yes	patient	very	moderately	not at all	poor
64062	Female	87	rehabilitation clinics	0	5	Diseases of the digestive system	yes	hospice	yes	not applicable	yes	no	yes	yes	0.25	very	moderately	don't know	probably yes	yes	yes	2	moderately	moderately	yes	don't know	yes	yes	caregiver	extremely	extremely	extremely	very poor
64063	Female	85	nursing home	2	6	Diseases of the circulatory system	yes	not applicable	yes	not applicable	not applicable	no	no	yes	missing	very	moderately	no	probably yes	yes	yes	2.5	moderately	very	probably no	probably yes	yes	no	missing	missing	missing	missing	missing
64064	Male	78	community dwelling	0	0	Neoplasms	yes	community dwelling	no	no	no	no	yes	yes	18	mildly	moderately	yes	no	no	yes	missing	mildly	not at all	yes	no	no	yes	missing	very	moderately	not at all	very good
64065	Male	77	community dwelling	1	0	Diseases of the digestive system	yes	community dwelling	no	no	no	no	no	yes	32	moderately	moderately	probably yes	yes	don't know	yes	0.5	mildly	a bit	yes	probably no	no	yes	patient	very	moderately	not at all	good
64066	Female	82	community dwelling	2	0	Certain infectious and parasitic disease	yes	community dwelling	no	no	no	no	no	yes	1.5	moderately	moderately	yes	no	no	yes	2	moderately	a bit	yes	probably yes	probably yes	yes	patient	very	a bit	not at all	fair
64067	Female	85	community dwelling	2	0	Endocrine, nutritional and metabolic diseases	yes	nursing home	no	no	yes	yes	yes	yes	missing	mildly	not at all	yes	don't know	probably no	yes	missing	mildly	a bit	yes	probably yes	don't know	yes	caregiver	moderately	not at all	extremely	good
64068	Male	68	community dwelling	6	0	Neoplasms	yes	community dwelling	yes	not applicable	no	no	no	yes	1	mildly	moderately	don't know	don't know	no	yes	3.5	mildly	a bit	no	probably no	no	yes	patient	very	moderately	a bit	very poor
64069	Female	86	community dwelling	1	2	Endocrine, nutritional and metabolic diseases	yes	community dwelling	no	yes	no	no	yes	yes	missing	mildly	not at all	yes	no	no	yes	2.5	moderately	moderately	probably yes	probably no	don't know	yes	patient	extremely	very	very	very poor
64070	Female	74	community dwelling	2	4	Diseases of the digestive system	yes	community dwelling	no	no	no	no	no	yes	9	moderately	moderately	yes	don't know	don't know	yes	2.5	very	very	probably no	probably yes	probably yes	yes	patient	moderately	very	very	very poor
64071	Male	69	community dwelling	1	0	Endocrine, nutritional and metabolic diseases	yes	community dwelling	no	no	no	no	no	yes	missing	not at all	not at all	yes	no	no	yes	2.5	moderately	moderately	yes	no	no	yes	patient	very	not at all	not at all	very good
64072	Female	75	community dwelling	0	0	Injury, poisoning and certain other consequences of external causes	yes	community dwelling	no	no	no	no	yes	yes	missing	mildly	a bit	probably no	probably no	probably yes	yes	0.21	moderately	a bit	yes	don't know	probably no	yes	missing	very	extremely	extremely	poor
64073	Female	84	community dwelling	1	0	Neoplasms	yes	community dwelling	no	no	no	no	no	yes	missing	moderately	not at all	yes	probably no	no	yes	2	moderately	moderately	yes	no	no	yes	patient	moderately	moderately	a bit	good
64074	Male	73	community dwelling	0	0	Neoplasms	yes	community dwelling	no	no	no	no	yes	yes	3	moderately	a bit	yes	probably no	no	yes	0.5	not at all	not at all	yes	no	no	yes	patient	moderately	extremely	not at all	very good
64075	Male	73	community dwelling	1	0	Congenital malformations, deformations and chromosomal abnormalities	yes	community dwelling	no	yes	no	no	yes	yes	3	moderately	a bit	yes	probably no	no	yes	3	mildly	a bit	yes	don't know	no	yes	patient	moderately	moderately	not at all	poor
64076	Female	65	community dwelling	6	0	Neoplasms	yes	community dwelling	no	no	no	no	no	yes	missing	moderately	moderately	probably yes	probably no	probably no	yes	3	not at all	a bit	probably yes	probably no	probably no	yes	patient	moderately	extremely	not at all	very poor
64077	Male	67	community dwelling	8	0	Diseases of the digestive system	yes	community dwelling	no	no	no	no	no	yes	missing	moderately	missing	probably yes	no	no	yes	3	not at all	not at all	probably yes	probably no	probably no	yes	patient	very	extremely	very	poor
64078	Male	78	community dwelling	0	0	Certain infectious and parasitic disease	yes	community dwelling	no	no	no	no	no	yes	30	mildly	a bit	yes	don't know	no	yes	0.42	mildly	a bit	yes	no	no	yes	caregiver	very	moderately	not at all	very good
64079	Female	81	community dwelling	5	1	Diseases of blood and blood-forming organs and certain disorders involving the immune mechanism	yes	community dwelling	no	no	no	no	no	yes	17	moderately	not at all	yes	yes	yes	yes	4	moderately	a bit	don't know	don't know	don't know	yes	caregiver	very	extremely	extremely	very poor
64080	Male	87	community dwelling	5	5	Diseases of the respiratory system	yes	nursing home	no	no	yes	no	yes	yes	1.5	not at all	a bit	yes	no	yes	yes	0.21	not at all	moderately	probably yes	don't know	yes	yes	caregiver	very	moderately	very
64081	Male	86	community dwelling	4	0	Diseases of the respiratory system	yes	community dwelling	no	no	no	no	yes	yes	1	moderately	very	probably yes	don't know	yes	yes	2	moderately	very	probably yes	probably no	don't know	yes	patient	extremely	extremely	not at all	poor
64082	Female	76	community dwelling	1	1	Diseases of the digestive system	yes	community dwelling	no	yes	no	no	yes	yes	1	mildly	a bit	yes	no	no	yes	2	very	very	yes	don't know	probably no	yes	patient	very	extremely	very	good
64083	Female	75	community dwelling	1	0	Diseases of the digestive system	yes	community dwelling	no	no	no	no	no	yes	1	moderately	moderately	probably yes	probably no	don't know	yes	3.5	very	moderately	probably yes	yes	don't know	yes	patient	extremely	extremely	extremely	very poor
64084	Male	85	community dwelling	2	5	Mental and behavioural disorders	yes	community dwelling	no	no	no	no	yes	yes	1.5	not at all	moderately	probably no	probably yes	yes	yes	3	not at all	a bit	probably yes	don't know	probably yes	yes	caregiver	extremely	extremely	a bit
64085	Female	85	community dwelling	0	1	Certain infectious and parasitic disease	yes	community dwelling	no	no	no	no	no	yes	1	mildly	a bit	yes	probably no	probably no	yes	2	moderately	moderately	yes	probably no	no	yes	patient	not at all	not at all	missing	very good
64086	Female	90	care home/community dwelling living next to care center	0	0	Certain infectious and parasitic disease	yes	care home/community dwelling, living next to care home	no	no	no	no	yes	yes	missing	moderately	a bit	yes	probably no	probably no	yes	1	moderately	moderately	don't know	probably yes	probably yes	yes	patient	moderately	a bit	a bit	poor
64087	Male	83	community dwelling	2	0	Certain infectious and parasitic disease	yes	rehabilitation centre	no	yes	yes	no	yes	yes	0.75	moderately	moderately	yes	don't know	probably yes	yes	missing	mildly	a bit	probably yes	probably yes	probably yes	yes	patient	extremely	extremely	very	very poor
64088	Female	78	community dwelling	3	1	Certain infectious and parasitic disease	yes	rehabilitation centre	no	no	yes	yes	yes	yes	2	very	moderately	don't know	probably yes	don't know	yes	0.5	moderately	moderately	yes	probably no	probably no	yes	caregiver	moderately	moderately	not at all	fair
64089	Female	78	community dwelling	8	4	Neoplasms	yes	not applicable	yes	not applicable	not applicable	no	no	yes	7	moderately	moderately	probably yes	probably no	probably no	yes	1	mildly	a bit	don't know	probably no	don't know	no	missing	missing	missing	missing	missing
64090	Male	95	nursing home	2	4	Endocrine, nutritional and metabolic diseases	yes	nursing home	no	no	not applicable	no	no	yes	40	very	very	probably no	yes	yes	yes	0.5	moderately	moderately	probably yes	probably yes	don't know	yes	caregiver	not at all	moderately	missing	good
64091	Male	75	community dwelling	2	0	Certain infectious and parasitic disease	yes	community dwelling	no	no	no	no	yes	yes	missing	moderately	moderately	probably yes	don't know	don't know	yes	0.5	mildly	moderately	yes	no	no	yes	patient	very	extremely	not at all	good
64092	Female	70	community dwelling	1	2	Certain infectious and parasitic disease	yes	community dwelling	no	no	no	no	no	yes	32	very	very	don't know	yes	yes	yes	1.5	extremely	extremely	probably no	no	don't know	no	missing	missing	missing	missing	missing
64093	Male	83	community dwelling	3	3	Diseases of the genitourinary system	yes	community dwelling	no	no	no	no	yes	yes	0.33	moderately	moderately	yes	probably no	no	yes	0.13	moderately	moderately	don't know	probably no	probably yes	yes	patient	very	very	moderately	very poor
64094	Female	69	community dwelling	1		Neoplasms	no	community dwelling	no	no	not applicable	no	no	yes	0.33	not at all	a bit	yes	no	no	yes	3.5	mildly	a bit	yes	no	no	no	missing	missing	missing	missing	missing
64095	Female	70	community dwelling	6	0	Diseases of the digestive system	yes	community dwelling	no	no	no	no	yes	yes	8	mildly	a bit	yes	no	no	yes	3.5	mildly	a bit	yes	no	no	yes	patient	extremely	very	a bit	poor
64096	Male	71	community dwelling	6		Certain infectious and parasitic disease	no	community dwelling	no	no	not applicable	no	no	yes	missing	mildly	not at all	yes	no	no	yes	0.5	not at all	a bit	yes	no	no	yes	patient	moderately	a bit	not at all	fair
64097	Male	65	community dwelling	3	0	Certain infectious and parasitic disease	yes	rehabilitation centre	no	yes	yes	no	yes	yes	missing	very	very	don't know	probably yes	don't know	yes	1	moderately	moderately	probably no	probably yes	probably no	yes	patient	very	extremely	extremely	poor
64098	Female	91	care home	1	2	Diseases of the digestive system	yes	not applicable	yes	not applicable	not applicable	no	no	yes	missing	moderately	moderately	yes	probably yes	probably no	yes	1	not at all	a bit	probably yes	probably no	yes	yes	patient	moderately	not at all	not at all	good
64099	Female	75	community dwelling	1	0	Diseases of blood and blood-forming organs and certain disorders involving the immune mechanism	yes	community dwelling	no	no	no	no	no	yes	40	very	very	yes	don't know	probably no	yes	1	not at all	not at all	yes	no	no	yes	patient	moderately	moderately	not at all	fair
64100	Male	74	community dwelling	1		Certain infectious and parasitic disease	no	community dwelling	no	no	not applicable	no	no	yes	1	mildly	not at all	yes	don't know	no	yes	3	not at all	a bit	yes	probably no	no	yes	patient	moderately	a bit	not at all	good
64101	Female	82	community dwelling	1	0	Diseases of the circulatory system	yes	community dwelling	no	no	no	no	no	yes	missing	mildly	a bit	probably no	no	no	yes	1	not at all	not at all	probably yes	no	no	yes	patient	moderately	moderately	a bit	very poor
64102	Male	89	community dwelling	2	3	Diseases of the digestive system	yes	not applicable	yes	not applicable	not applicable	no	no	yes	missing	moderately	moderately	no	don't know	probably yes	yes	2	moderately	moderately	probably no	probably yes	probably yes	yes	patient	very	very	missing	very poor
64103	Female	77	community dwelling	1	1	Diseases of blood and blood-forming organs and certain disorders involving the immune mechanism	yes	community dwelling	no	no	no	no	no	yes	5	mildly	not at all	yes	no	no	yes	missing	moderately	moderately	yes	probably no	probably no	yes	patient	moderately	extremely	not at all	very good
64104	Male	77	community dwelling	1	0	Diseases of the digestive system	yes	community dwelling	no	no	no	no	no	yes	0.5	not at all	moderately	probably yes	no	no	yes	1	moderately	a bit	probably yes	probably no	probably yes	yes	caregiver	very	very	very	poor
64105	Male	82	rehabilitation clinics	2	4	Diseases of the genitourinary system	yes	rehabilitation centre	no	no	no	no	yes	yes	missing	very	moderately	probably yes	probably yes	probably no	yes	1	moderately	moderately	probably yes	probably yes	yes	yes	caregiver	moderately	a bit	a bit	fair
64106	Male	68	community dwelling	1		Injury, poisoning and certain other consequences of external causes	no	community dwelling	no	no	not applicable	no	no	yes	0.25	mildly	a bit	yes	no	no	yes	1	moderately	a bit	yes	don't know	probably no	yes	patient	mildly	not at all	not at all	fair
64107	Female	86	community dwelling	3	1	Diseases of the genitourinary system	yes	community dwelling	no	no	no	no	yes	yes	0.83	moderately	moderately	yes	probably yes	probably yes	yes	3	mildly	moderately	yes	probably yes	probably yes	yes	caregiver	moderately	moderately	moderately
64108	Male	77	community dwelling	4	0	Diseases of the digestive system	yes	community dwelling	no	no	no	no	no	yes	missing	mildly	not at all	yes	no	no	yes	3	not at all	not at all	probably yes	missing	missing	yes	patient	mildly	a bit	a bit	poor
64109	Male	85	community dwelling	0		Neoplasms	no	community dwelling	no	no	not applicable	no	no	yes	30	moderately	very	probably yes	yes	don't know	yes	3	not at all	moderately	yes	don't know	probably no	yes	patient	moderately	a bit	a bit	good
64110	Male	67	community dwelling	5	0	Diseases of the digestive system	yes	community dwelling	yes	yes	no	no	yes	yes	20	mildly	not at all	yes	probably no	no	yes	3	moderately	a bit	yes	no	no	yes	patient	moderately	moderately	not at all	poor
64111	Female	89	community dwelling	1	0	Diseases of the digestive system	yes	community dwelling	no	no	no	no	no	yes	missing	not at all	not at all	yes	missing	missing	yes	3	not at all	not at all	probably yes	missing	missing	yes	caregiver	very	very	moderately	very poor
64112	Male	69	community dwelling	6	1	Neoplasms	yes	community dwelling	no	no	no	no	no	yes	40	very	moderately	probably yes	don't know	don't know	yes	3.5	very	very	probably no	don't know	probably no	yes	patient	very	very	moderately	poor
64113	Female	87	community dwelling	2	0	Neoplasms	yes	community dwelling	no	no	no	no	no	yes	20	moderately	a bit	probably yes	probably yes	probably yes	yes	3	moderately	moderately	probably yes	no	don't know	yes	caregiver	moderately	very	very	fair
64114	Male	71	community dwelling	2		Diseases of the digestive system	no	community dwelling	no	yes	not applicable	no	yes	yes	8	very	very	probably yes	don't know	no	yes	0	not at all	not at all	yes	no	no	yes	patient	not at all	very	a bit	poor
64115	Male	72	community dwelling	1	0	Diseases of blood and blood-forming organs and certain disorders involving the immune mechanism	yes	community dwelling	no	no	no	no	no	yes	missing	moderately	moderately	probably yes	probably no	probably no	yes	2	moderately	moderately	yes	probably no	probably no	yes	missing	moderately	moderately	not at all	poor
64116	Male	65	community dwelling	0	0	Certain infectious and parasitic disease	yes	community dwelling	no	no	no	no	no	yes	0.42	very	moderately	yes	probably yes	no	yes	3	very	very	probably yes	probably yes	probably no	yes	patient	moderately	a bit	not at all	fair
64117	Female	91	community dwelling	4		Diseases of the circulatory system	no	community dwelling	no	yes	not applicable	no	yes	yes	20	moderately	moderately	don't know	probably yes	yes	yes	0	not at all	not at all	yes	probably no	don't know	yes	caregiver	very	extremely	a bit	fair
64118	Male	67	community dwelling	1	0	Diseases of the digestive system	yes	community dwelling	no	yes	no	no	yes	yes	missing	very	very	probably yes	probably no	probably no	yes	3.5	mildly	a bit	yes	probably yes	probably yes	yes	missing	extremely	extremely	extremely	missing
64119	Male	79	community dwelling	1	0	Diseases of the digestive system	yes	community dwelling	no	no	no	no	no	yes	17	moderately	a bit	yes	no	no	yes	3.5	mildly	not at all	yes	no	no	yes	patient	moderately	moderately	a bit	good
64120	Male	77	community dwelling	1	1	Certain infectious and parasitic disease	yes	community dwelling	no	yes	no	no	yes	yes	missing	moderately	moderately	yes	probably no	probably no	yes	3.5	moderately	a bit	yes	don't know	no	yes	patient	very	very	a bit	poor
64121	Male	69	community dwelling	2	0	Certain infectious and parasitic disease	yes	community dwelling	no	no	no	yes	yes	yes	7	extremely	extremely	probably yes	yes	probably yes	yes	1	very	very	probably no	probably yes	don't know	yes	caregiver	very	extremely	moderately
64122	Female	75	community dwelling	1	0	Endocrine, nutritional and metabolic diseases	yes	community dwelling	no	no	no	no	no	yes	40	not at all	not at all	yes	no	no	yes	2.5	not at all	a bit	yes	probably no	probably no	yes	patient	not at all	not at all	not at all	good
64123	Female	70	community dwelling	1		Diseases of the digestive system	no	community dwelling	no	no	not applicable	no	no	yes	40	not at all	not at all	yes	no	no	yes	2.5	not at all	not at all	yes	no	no	yes	patient	not at all	not at all	not at all	very good
64124	Male	87	community dwelling	3	0	Injury, poisoning and certain other consequences of external causes	yes	psychiatric hospital	no	no	yes	no	yes	no	not applicable	missing	missing	missing	missing	missing	yes	1	moderately	very	probably yes	no	don't know	yes	patient	extremely	extremely	not at all	very poor
64125	Female	89	community dwelling	6	3	Certain infectious and parasitic disease	yes	community dwelling	no	yes	no	no	yes	yes	missing	very	moderately	probably no	yes	don't know	yes	1	very	very	probably no	yes	yes	yes	caregiver	extremely	extremely	moderately	very poor
64126	Male	67	community dwelling	0	0	Certain infectious and parasitic disease	yes	community dwelling	no	no	no	no	no	yes	16	mildly	a bit	yes	don't know	no	yes	0	not at all	not at all	yes	probably no	no	yes	patient	moderately	moderately	not at all	fair
64127	Male	85	community dwelling	2	2	Certain infectious and parasitic disease	yes	community dwelling	no	no	no	no	no	yes	missing	mildly	moderately	probably no	probably yes	don't know	yes	3.5	moderately	very	don't know	yes	yes	yes	caregiver	very	extremely	extremely	very poor
64128	Female	73	community dwelling	1	0	Certain infectious and parasitic disease	yes	community dwelling	no	no	no	no	no	yes	0.75	moderately	not at all	yes	no	no	yes	4	mildly	a bit	yes	probably no	probably no	yes	caregiver	very	moderately	a bit
64129	Female	85	community dwelling	0	1	Diseases of the digestive system	yes	community dwelling	no	yes	no	no	yes	yes	missing	mildly	a bit	yes	no	no	yes	missing	moderately	very	probably yes	probably yes	probably yes	yes	patient	extremely	not at all	missing	very good
64130	Male	82	nursing home	2	5	Diseases of the genitourinary system	yes	nursing home	yes	not applicable	not applicable	no	no	yes	7	mildly	a bit	probably yes	probably no	missing	yes	2.5	very	very	probably no	probably yes	probably yes	yes	caregiver	extremely	not at all	not at all	very poor
64131	Male	92	community dwelling	1		Diseases of the digestive system	no	community dwelling	no	yes	not applicable	no	yes	yes	missing	mildly	not at all	yes	probably no	probably no	yes	2.5	mildly	a bit	probably no	don't know	don't know	yes	patient	moderately	very	a bit	poor
64132	Male	78	community dwelling	0	1	Certain infectious and parasitic disease	yes	community dwelling	no	no	no	no	yes	yes	8	moderately	moderately	yes	don't know	don't know	yes	4	very	very	probably no	probably yes	don't know	yes	caregiver	very	very	not at all
64133	Male	87	nursing home	5	5	Certain infectious and parasitic disease	yes	nursing home/terminal care	yes	not applicable	not applicable	no	no	yes	missing	extremely	extremely	no	yes	yes	yes	2	very	very	no	yes	yes	yes	caregiver	extremely	extremely	missing	missing
64134	Male	76	community dwelling	0	0	Diseases of the respiratory system	yes	community dwelling	no	no	no	no	no	yes	missing	mildly	a bit	yes	probably no	no	yes	0.75	not at all	not at all	yes	no	no	yes	patient	moderately	extremely	not at all	very good
64135	Female	85	community dwelling	3	0	Neoplasms	yes	nursing home/terminal care	no	not applicable	yes	no	yes	yes	17	mildly	a bit	yes	no	yes	yes	1	moderately	moderately	don't know	don't know	yes	yes	caregiver	very	very	not at all
64136	Female	77	community dwelling	0		Diseases of the digestive system	no	community dwelling	no	no	not applicable	no	no	yes	15	mildly	a bit	yes	probably no	no	yes	4	not at all	not at all	yes	no	no	yes	patient	not at all	a bit	not at all	very good
64137	Female	85	care home	0	6	Certain infectious and parasitic disease	yes	care home	no	no	no	no	no	yes	8	moderately	not at all	yes	probably no	probably no	yes	2	moderately	moderately	probably yes	probably yes	probably yes	yes	caregiver	very	very	very	fair
64138	Male	88	care home/community dwelling living next to care center	1	2	Diseases of the circulatory system	yes	rehabilitation centre	no	no	yes	no	yes	yes	0.75	moderately	a bit	yes	probably no	probably no	yes	2.5	moderately	moderately	probably no	don't know	don't know	yes	patient	very	very	a bit	very good
64139	Female	85	community dwelling	0		Diseases of the digestive system	no	community dwelling	no	no	not applicable	no	no	yes	40	mildly	moderately	yes	probably no	no	yes	1	not at all	not at all	yes	no	no	yes	patient	not at all	very	very	very good
64140	Female	92	community dwelling	1	1	Certain infectious and parasitic disease	yes	rehabilitation centre	no	no	yes	yes	yes	yes	0.75	moderately	moderately	probably yes	don't know	probably no	yes	1	moderately	moderately	probably yes	don't know	don't know	yes	patient	very	very	moderately	very good
64141	Male	83	community dwelling	2	0	Certain infectious and parasitic disease	yes	community dwelling	no	no	no	no	no	yes	missing	mildly	a bit	yes	probably no	no	yes	missing	mildly	moderately	yes	yes	probably yes	yes	patient	mildly	not at all	not at all	good
64142	Female	76	community dwelling	3	3	Diseases of the genitourinary system	yes	community dwelling	no	no	no	no	no	yes	7	mildly	not at all	yes	no	no	yes	1	not at all	not at all	yes	no	no	yes	patient	very	very	very	very poor
64143	Female	67	community dwelling	1	0	Diseases of the genitourinary system	yes	community dwelling	no	no	no	no	no	no	not applicable	missing	missing	missing	missing	missing	yes	1.5	not at all	a bit	yes	probably no	probably no	yes	patient	moderately	a bit	not at all	good
64144	Female	82	community dwelling	2	2	Certain infectious and parasitic disease	yes	rehabilitation centre	yes	not applicable	yes	no	yes	yes	missing	very	moderately	probably no	yes	yes	yes	3	not at all	a bit	yes	probably no	don't know	yes	patient	moderately	not at all	not at all	very good
64145	Male	72	community dwelling	2	0	Diseases of the digestive system	yes	community dwelling	no	yes	no	no	yes	yes	missing	mildly	not at all	yes	probably yes	don't know	yes	1	mildly	moderately	yes	probably no	probably no	yes	patient	extremely	not at all	not at all	good
64146	Female	77	community dwelling	2		Diseases of the digestive system	no	community dwelling	no	no	not applicable	no	no	yes	missing	moderately	moderately	yes	don't know	yes	yes	1.5	mildly	a bit	yes	no	no	yes	caregiver	very	very	not at all
64147	Male	78	community dwelling	2	0	Neoplasms	yes	community dwelling	no	no	no	no	no	yes	missing	moderately	moderately	yes	probably no	probably no	yes	1.5	very	very	probably no	yes	yes	yes	missing	very	very	moderately	good
64148	Male	73	community dwelling	4	0	Diseases of blood and blood-forming organs and certain disorders involving the immune mechanism	yes	rehabilitation centre	no	no	yes	no	yes	no	not applicable	missing	missing	missing	missing	missing	yes	1	mildly	a bit	yes	no	probably no	yes	patient	very	very	a bit	poor
64149	Male	86	community dwelling	0	4	Certain infectious and parasitic disease	yes	nursing home	no	not applicable	yes	no	yes	yes	40	very	very	don't know	probably yes	yes	yes	2	moderately	moderately	probably yes	yes	don't know	yes	patient	moderately	moderately	very	very good
64150	Male	82	community dwelling	4	0	Diseases of the digestive system	yes	community dwelling	no	no	no	no	no	no	not applicable	missing	missing	missing	missing	missing	yes	1.5	mildly	a bit	yes	probably no	probably no	yes	patient	moderately	a bit	not at all	fair
64151	Male	89	community dwelling	1	0	Certain infectious and parasitic disease	yes	community dwelling	no	yes	no	no	yes	yes	9	moderately	a bit	probably yes	probably yes	don't know	yes	2.5	mildly	moderately	don't know	probably yes	probably yes	yes	caregiver	moderately	moderately	moderately	very good
64152	Male	86	community dwelling	1	1	Diseases of the digestive system	yes	community dwelling	no	no	no	no	no	yes	missing	very	moderately	yes	probably yes	don't know	yes	2.5	moderately	moderately	probably yes	don't know	don't know	yes	patient	moderately	not at all	a bit	fair
64153	Female	78	community dwelling	3	1	Mental and behavioural disorders	yes	care home	no	no	yes	no	yes	yes	missing	moderately	moderately	probably no	probably yes	probably yes	yes	2	moderately	very	no	yes	probably yes	yes	caregiver	extremely	extremely	extremely	poor
64154	Male	75	community dwelling	2	0	Diseases of the digestive system	yes	community dwelling	no	no	no	no	yes	yes	missing	moderately	moderately	yes	yes	no	yes	0.08	mildly	not at all	yes	probably no	probably no	yes	caregiver	moderately	moderately	a bit	fair
64155	Male	76	community dwelling	7	3	Neoplasms	yes	home/terminal care	yes	not applicable	yes	no	yes	yes	missing	very	moderately	probably no	yes	don't know	yes	3.5	very	very	probably no	yes	yes	yes	patient	extremely	very	not at all	very poor
64156	Female	88	community dwelling	0	0	Diseases of the digestive system	yes	community dwelling	no	no	no	no	no	yes	0.25	moderately	a bit	yes	don't know	probably no	yes	10	moderately	moderately	probably yes	probably no	probably no	yes	patient	mildly	very	not at all	good
64157	Male	73	community dwelling	4	4	Diseases of the digestive system	yes	not applicable	yes	not applicable	not applicable	no	no	yes	7	very	very	no	yes	probably yes	yes	2.5	moderately	very	probably no	don't know	probably yes	yes	patient	very	extremely	moderately	poor
64158	Male	79	community dwelling	4	1	Certain infectious and parasitic disease	yes	community dwelling	no	no	no	no	no	yes	missing	moderately	moderately	probably yes	probably no	probably no	yes	1	very	very	don't know	probably yes	probably no	yes	patient	extremely	extremely	extremely	very poor
64159	Male	79	community dwelling	3		Mental and behavioural disorders	no	community dwelling	no	no	not applicable	no	no	yes	missing	moderately	a bit	yes	probably no	probably no	yes	1	mildly	a bit	yes	no	don't know	yes	caregiver	very	moderately	very	very poor
64160	Female	86	community dwelling	2	2	Certain infectious and parasitic disease	yes	community dwelling	no	yes	no	no	yes	yes	0.42	moderately	moderately	yes	probably no	don't know	yes	1	moderately	a bit	probably yes	probably no	probably yes	yes	caregiver	very	extremely	missing	missing
64161	Female	78	community dwelling	0	0	Disease of the skin and subcutaneous tissue	yes	community dwelling	no	no	no	no	no	yes	0.83	mildly	moderately	yes	don't know	probably no	yes	1	mildly	not at all	yes	no	no	yes	patient	mildly	a bit	not at all	very good
64162	Male	69	community dwelling	8	0	Neoplasms	yes	community dwelling	no	no	no	no	yes	yes	0.42	moderately	a bit	yes	don't know	no	yes	1	moderately	a bit	don't know	probably no	no	yes	missing	very	moderately	not at all	very poor
64163	Female	86	community dwelling	0		Diseases of the digestive system	no	community dwelling	no	yes	not applicable	no	yes	yes	0.42	moderately	a bit	probably yes	don't know	don't know	yes	1	not at all	a bit	yes	missing	missing	yes	patient	mildly	extremely	moderately	fair
64164	Male	71	community dwelling	4	2	Diseases of the digestive system	yes	community dwelling	no	no	no	no	yes	yes	missing	moderately	moderately	don't know	probably no	probably yes	yes	2	very	very	don't know	yes	probably yes	yes	missing	very	very	a bit	very poor
64165	Male	79	rehabilitation clinics	4	5	Certain infectious and parasitic disease	yes	rehabilitation centre	no	no	no	no	yes	yes	missing	very	very	probably no	yes	no	yes	0.83	extremely	extremely	don't know	yes	yes	yes	caregiver	extremely	extremely	extremely
64166	Male	79	community dwelling	3	2	Endocrine, nutritional and metabolic diseases	yes	community dwelling	no	yes	no	no	yes	yes	0.25	moderately	moderately	probably yes	no	probably yes	yes	0.83	moderately	moderately	yes	probably no	don't know	yes	caregiver	very	moderately	a bit	poor
64167	Male	89	community dwelling	2	2	Certain infectious and parasitic disease	yes	nursing home	no	no	yes	no	yes	yes	missing	very	moderately	probably yes	probably yes	probably yes	yes	3.5	moderately	very	yes	yes	yes	yes	caregiver	very	extremely	very
64168	Female	80	community dwelling	2	0	Neoplasms	yes	community dwelling	no	no	no	no	no	yes	0.25	moderately	moderately	yes	probably no	probably no	yes	0.83	moderately	a bit	probably yes	probably yes	probably yes	yes	caregiver	very	very	a bit	very poor
64169	Female	78	community dwelling	4	0	Diseases of the genitourinary system	yes	community dwelling	no	no	no	no	yes	yes	missing	mildly	not at all	yes	probably no	no	yes	3	mildly	not at all	yes	no	no	yes	missing	moderately	very	very	fair
64170	Male	76	community dwelling	2	2	Mental and behavioural disorders	yes	community dwelling	no	no	no	no	no	yes	1	not at all	a bit	yes	probably yes	yes	yes	2.5	mildly	moderately	don't know	don't know	yes	yes	caregiver	moderately	a bit	a bit	poor
64171	Female	85	care home/community dwelling living next to care center	1	0	Endocrine, nutritional and metabolic diseases	yes	care home/community dwelling, living next to care home	no	no	no	no	no	yes	missing	moderately	a bit	yes	don't know	probably yes	yes	0.83	moderately	moderately	yes	probably no	probably yes	yes	caregiver	moderately	very	not at all	very good
64172	Male	78	community dwelling	1	0	Diseases of the digestive system	yes	community dwelling	no	no	no	no	no	yes	missing	not at all	a bit	probably yes	probably yes	no	yes	missing	not at all	not at all	yes	no	no	yes	patient	mildly	moderately	not at all	very good
64173	Female	80	community dwelling	7	0	Neoplasms	yes	home/terminal care	yes	not applicable	yes	no	yes	yes	missing	moderately	very	probably yes	probably yes	don't know	yes	0.83	moderately	moderately	don't know	probably yes	probably no	yes	caregiver	extremely	very	a bit	poor
64174	Female	95	community dwelling	7	4	Certain infectious and parasitic disease	yes	home/terminal care	yes	not applicable	yes	no	yes	yes	1.5	moderately	moderately	no	probably yes	yes	yes	2.5	very	very	probably no	probably yes	probably yes	yes	caregiver	very	extremely	not at all	good
64175	Female	95	nursing home	1	0	Diseases of blood and blood-forming organs and certain disorders involving the immune mechanism	yes	nursing home	no	no	not applicable	no	no	yes	0.83	moderately	very	no	probably yes	don't know	yes	missing	mildly	a bit	probably yes	probably no	probably yes	yes	caregiver	moderately	a bit	very	missing
64176	Male	83	community dwelling	3		Certain infectious and parasitic disease	no	community dwelling	no	yes	not applicable	no	yes	yes	missing	moderately	moderately	yes	no	no	yes	3	mildly	not at all	yes	missing	missing	yes	patient	very	very	extremely	poor
64177	Male	81	community dwelling	0	1	Diseases of the digestive system	yes	community dwelling	no	no	no	no	no	yes	missing	moderately	moderately	probably no	no	no	yes	missing	mildly	not at all	yes	no	no	yes	missing	very	very	a bit	very good
64178	Female	79	community dwelling	6	0	Neoplasms	yes	community dwelling	no	no	no	no	no	yes	missing	moderately	moderately	don't know	probably no	no	yes	0.83	not at all	not at all	probably yes	no	no	yes	patient	moderately	a bit	not at all	poor
64179	Female	87	community dwelling	2	2	Diseases of the respiratory system	yes	community dwelling	no	yes	no	no	yes	yes	missing	very	moderately	probably no	probably yes	probably no	yes	0.83	moderately	moderately	probably yes	probably yes	probably yes	yes	caregiver	very	very	extremely
64180	Female	84	community dwelling	1	1	Diseases of the nervous system	yes	community dwelling	no	yes	no	no	yes	yes	40	very	very	probably no	yes	yes	yes	2.5	moderately	moderately	don't know	probably yes	probably yes	yes	caregiver	mildly	extremely	extremely	poor
64181	Male	91	community dwelling	9	2	Diseases of the circulatory system	yes	hospice	yes	not applicable	yes	no	yes	yes	17	very	very	no	yes	yes	yes	0.17	mildly	very	probably no	don't know	probably no	yes	patient	very	a bit	a bit	poor
64182	Male	77	community dwelling	2	0	Certain infectious and parasitic disease	yes	not applicable	yes	not applicable	not applicable	yes	yes	yes	9	extremely	extremely	probably no	probably yes	probably yes	yes	4	extremely	extremely	probably yes	yes	don't know	yes	patient	moderately	not at all	not at all	good
64183	Male	65	community dwelling	1	0	Diseases of the digestive system	yes	community dwelling	no	yes	no	no	yes	yes	missing	moderately	moderately	don't know	probably no	don't know	yes	0.17	mildly	not at all	probably yes	probably no	probably no	yes	patient	moderately	moderately	not at all	very good
64184	Female	80	community dwelling	3	0	Diseases of the respiratory system	yes	community dwelling	no	no	no	no	no	yes	missing	not at all	not at all	don't know	no	no	yes	2	mildly	moderately	probably yes	probably no	probably no	yes	patient	mildly	a bit	not at all	fair
64186	Male	75	community dwelling	7	0	Neoplasms	yes	home/terminal care	no	not applicable	yes	no	yes	yes	40	very	very	probably no	probably yes	probably yes	yes	2	very	moderately	probably no	don't know	probably yes	yes	caregiver	extremely	very	a bit	poor
64187	Male	79	community dwelling	2	0	Diseases of the digestive system	yes	community dwelling	no	no	no	no	no	yes	20	very	very	don't know	yes	yes	yes	2	mildly	a bit	yes	probably no	no	yes	missing	very	moderately	not at all	good
64188	Male	80	community dwelling	2	0	Certain infectious and parasitic disease	yes	not applicable	yes	not applicable	not applicable	no	yes	yes	missing	very	very	probably no	probably yes	don't know	yes	0.1	very	very	probably yes	probably yes	yes	yes	caregiver	very	very	extremely	fair
64189	Male	89	care home	1	0	Diseases of the digestive system	yes	care home	no	no	no	no	no	yes	1	very	very	don't know	probably no	probably no	yes	2	moderately	moderately	yes	probably no	probably no	yes	patient	mildly	a bit	not at all	poor
64190	Male	75	community dwelling	3	1	Certain infectious and parasitic disease	yes	nursing home	no	yes	yes	no	yes	yes	missing	very	very	probably no	don't know	don't know	yes	3	very	very	probably no	yes	probably yes	yes	caregiver	extremely	not at all	missing	missing
64191	Female	82	community dwelling	2	0	Diseases of the circulatory system	yes	community dwelling	no	no	no	no	no	yes	0.75	mildly	a bit	probably yes	probably no	no	yes	2	mildly	moderately	yes	don't know	probably no	yes	caregiver	very	very	moderately	fair
64192	Male	70	community dwelling	1		Diseases of the digestive system	no	community dwelling	no	no	not applicable	no	no	yes	0.75	mildly	a bit	yes	no	no	yes	0	not at all	not at all	yes	no	no	yes	patient	mildly	a bit	not at all	very good
64193	Female	75	community dwelling	6	0	Diseases of the digestive system	yes	community dwelling	no	yes	no	no	yes	yes	missing	moderately	a bit	yes	don't know	probably yes	yes	0.83	mildly	a bit	probably yes	don't know	probably no	yes	missing	moderately	very	moderately	poor
64194	Female	91	community dwelling	2	0	Endocrine, nutritional and metabolic diseases	yes	community dwelling	no	no	no	no	yes	yes	missing	moderately	moderately	probably yes	probably yes	no	yes	2	moderately	moderately	don't know	probably yes	probably yes	yes	patient	mildly	very	not at all
64195	Male	71	community dwelling	3		Diseases of the genitourinary system	no	community dwelling	no	no	not applicable	no	no	no	not applicable	missing	missing	missing	missing	missing	yes	3.5	not at all	a bit	yes	missing	missing	no	missing	missing	missing	missing	missing
64196	Male	87	community dwelling	6		Diseases of the respiratory system	no	community dwelling	no	yes	not applicable	no	yes	yes	1	moderately	moderately	yes	probably no	don't know	yes	0	mildly	a bit	yes	don't know	don't know	yes	missing	very	not at all	not at all	good
64197	Female	77	community dwelling	0	0	Diseases of the digestive system	yes	community dwelling	no	no	no	no	no	yes	4	moderately	moderately	yes	probably yes	no	yes	0	moderately	moderately	yes	no	probably no	no	missing	missing	missing	missing	missing
64198	Female	74	community dwelling	2		Diseases of the circulatory system	no	community dwelling	no	no	not applicable	no	no	yes	4	not at all	not at all	yes	no	no	yes	0	not at all	not at all	yes	missing	missing	yes	patient	mildly	extremely	not at all	fair
64199	Male	70	community dwelling	0		Diseases of the digestive system	no	community dwelling	no	yes	not applicable	no	yes	yes	1	not at all	not at all	yes	no	no	yes	0	not at all	not at all	yes	no	no	yes	missing	moderately	moderately	not at all	very good
64200	Female	79	care home	5	4	Certain infectious and parasitic disease	yes	care home	no	no	no	no	no	yes	missing	moderately	moderately	probably yes	probably yes	no	yes	0	mildly	a bit	yes	no	no	yes	caregiver	very	very	not at all	very poor
64201	Male	77	community dwelling	2	0	Diseases of the digestive system	yes	community dwelling	no	not applicable	no	no	no	yes	0	mildly	a bit	yes	probably no	no	yes	3	not at all	not at all	yes	missing	missing	yes	patient	moderately	moderately	not at all	good
64202	Female	82	community dwelling	0		Endocrine, nutritional and metabolic diseases	no	community dwelling	no	yes	not applicable	no	yes	yes	1	mildly	a bit	probably no	don't know	probably no	yes	0	mildly	not at all	yes	probably no	no	yes	caregiver	moderately	very	very	good
64203	Male	66	community dwelling	0	0	Certain infectious and parasitic disease	yes	rehabilitation centre	no	no	yes	no	yes	yes	missing	very	moderately	yes	probably yes	probably no	yes	0	mildly	a bit	yes	don't know	no	yes	patient	very	very	not at all	poor
64204	Female	68	community dwelling	0		Disease of the skin and subcutaneous tissue	no	community dwelling	no	yes	not applicable	no	yes	yes	1	not at all	not at all	yes	no	no	yes	4	mildly	not at all	yes	no	no	yes	patient	mildly	moderately	not at all	very good
64205	Male	79	community dwelling	0	0	Diseases of the digestive system	yes	community dwelling	no	no	no	no	no	yes	0	mildly	moderately	yes	probably no	no	yes	0	mildly	a bit	yes	probably no	no	yes	caregiver	mildly	moderately	not at all	very good
64206	Male	77	community dwelling	2	5	Diseases of the respiratory system	yes	not applicable	yes	not applicable	not applicable	no	yes	yes	0	moderately	moderately	probably yes	yes	yes	yes	3	very	extremely	don't know	yes	yes	yes	caregiver	very	very	extremely
64207	Male	85	community dwelling	2	0	Diseases of the digestive system	yes	community dwelling	no	no	no	no	no	yes	40	moderately	extremely	yes	probably yes	don't know	yes	2	mildly	a bit	yes	probably no	probably yes	yes	missing	mildly	moderately	not at all	good
64208	Male	77	community dwelling	5		Diseases of the digestive system	no	community dwelling	no	no	not applicable	no	no	yes	1	mildly	a bit	yes	probably yes	probably yes	yes	1	moderately	a bit	probably yes	probably no	don't know	yes	patient	not at all	not at all	extremely	very good
64209	Female	67	community dwelling	2	0	Diseases of the digestive system	yes	community dwelling	no	no	no	no	no	yes	1	mildly	not at all	yes	no	no	yes	0	not at all	not at all	yes	no	no	yes	patient	very	very	not at all	poor
64210	Female	72	community dwelling	4	1	Certain infectious and parasitic disease	yes	community dwelling	no	no	no	no	yes	yes	0.5	very	very	don't know	yes	yes	yes	1	very	very	don't know	probably yes	probably yes	yes	patient	mildly	a bit	a bit	fair
64211	Male	78	community dwelling	4	1	Certain infectious and parasitic disease	yes	not applicable	yes	not applicable	not applicable	yes	yes	yes	0.25	extremely	extremely	probably no	probably yes	yes	yes	2	very	extremely	probably no	yes	probably yes	yes	patient	very	very	not at all	poor
64212	Female	83	community dwelling	2	0	Certain infectious and parasitic disease	yes	rehabilitation centre	no	no	yes	no	yes	yes	17	extremely	extremely	no	yes	yes	yes	3	very	very	don't know	probably yes	probably yes	yes	patient	not at all	extremely	extremely	very good
64213	Male	66	community dwelling	1	0	Diseases of the digestive system	yes	community dwelling	no	no	no	no	no	yes	40	very	very	no	no	no	yes	4	not at all	not at all	yes	no	no	yes	patient	mildly	a bit	not at all	very poor
64214	Female	81	community dwelling	4	1	Diseases of the circulatory system	yes	care home	no	no	yes	no	yes	yes	missing	extremely	extremely	yes	yes	yes	yes	3	moderately	moderately	probably yes	don't know	don't know	yes	caregiver	extremely	extremely	extremely	very poor
64215	Male	84	community dwelling	1	0	Neoplasms	yes	community dwelling	no	no	no	no	no	yes	missing	mildly	moderately	yes	no	no	yes	2	mildly	a bit	yes	probably no	no	yes	patient	not at all	not at all	not at all	very good
64216	Male	89	nursing home	2	4	Certain infectious and parasitic disease	yes	nursing home	no	no	not applicable	no	no	yes	40	extremely	extremely	no	yes	yes	yes	2	moderately	extremely	probably no	probably yes	yes	yes	caregiver	very	very	missing
64217	Male	71	community dwelling	1		Certain infectious and parasitic disease	no	community dwelling	no	no	not applicable	no	no	yes	missing	moderately	a bit	yes	no	no	yes	2	mildly	not at all	yes	probably no	probably no	yes	patient	moderately	moderately	not at all	good
64218	Female	79	community dwelling	2	0	Diseases of blood and blood-forming organs and certain disorders involving the immune mechanism	yes	community dwelling	no	no	no	no	no	yes	missing	mildly	not at all	yes	no	probably no	yes	1	mildly	moderately	yes	probably no	probably no	yes	patient	very	not at all	not at all	good
64219	Male	67	community dwelling	8		Neoplasms	no	community dwelling	no	yes	not applicable	no	yes	yes	missing	mildly	a bit	no	missing	missing	yes	2	not at all	not at all	yes	no	no	yes	missing	very	extremely	very	very poor
64220	Female	74	community dwelling	0	0	Certain infectious and parasitic disease	yes	community dwelling	no	no	no	no	yes	yes	4	mildly	not at all	yes	don't know	yes	yes	2	moderately	very	yes	probably no	don't know	yes	patient	extremely	moderately	very	good
64221	Female	90	community dwelling	4	3	Diseases of the respiratory system	yes	rehabilitation centre	no	no	yes	no	yes	yes	0.75	mildly	a bit	yes	no	no	yes	2	very	very	don't know	don't know	probably yes	yes	caregiver	moderately	moderately	moderately
64222	Female	83	community dwelling	6	0	Certain infectious and parasitic disease	yes	community dwelling	no	no	no	no	yes	yes	3	mildly	not at all	yes	missing	missing	yes	missing	very	very	probably yes	don't know	don't know	yes	patient	moderately	a bit	not at all	fair
64223	Male	83	community dwelling	0	1	Neoplasms	yes	community dwelling	no	no	no	no	no	yes	missing	moderately	a bit	yes	probably no	no	yes	missing	not at all	a bit	yes	no	probably no	yes	patient	moderately	a bit	not at all	good
64224	Female	72	community dwelling	0	0	Diseases of the digestive system	yes	community dwelling	no	no	no	no	yes	yes	30	moderately	moderately	yes	probably yes	don't know	yes	2	very	moderately	yes	don't know	yes	yes	caregiver	extremely	extremely	not at all	very good
64225	Female	77	community dwelling	0		Diseases of the digestive system	no	community dwelling	no	no	not applicable	no	no	yes	0.5	mildly	a bit	yes	probably no	no	yes	1	not at all	a bit	yes	probably no	no	yes	patient	moderately	a bit	a bit	very good
64226	Male	66	community dwelling	0	0	Neoplasms	yes	community dwelling	no	no	no	no	yes	yes	1	mildly	a bit	yes	probably no	no	yes	3	not at all	not at all	yes	no	no	yes	missing	very	very	not at all	very good
64227	Male	86	community dwelling	4		Diseases of the digestive system	no	community dwelling	no	no	not applicable	no	no	yes	1	mildly	a bit	yes	no	probably no	yes	1	not at all	not at all	yes	missing	missing	yes	patient	not at all	not at all	not at all	good
64228	Male	80	community dwelling	3	0	Neoplasms	yes	community dwelling	no	no	no	no	yes	no	not applicable	missing	missing	missing	missing	missing	yes	1	not at all	not at all	yes	missing	missing	yes	patient	very	very	moderately	fair
64229	Female	92	care home/community dwelling living next to care center	1	5	Diseases of the genitourinary system	yes	care home/community dwelling, living next to care home	no	no	no	no	no	yes	20	moderately	a bit	yes	probably no	no	yes	2	not at all	not at all	yes	no	probably no	yes	missing	moderately	very	moderately	poor
64230	Male	70	community dwelling	4	0	Diseases of the digestive system	yes	community dwelling	no	no	no	no	no	yes	missing	not at all	not at all	yes	probably no	no	yes	1	not at all	not at all	yes	probably no	probably no	yes	patient	very	very	not at all	fair
64231	Male	76	community dwelling	1		Diseases of the musculoskeletal system and connective tissue	no	community dwelling	no	no	not applicable	no	no	yes	missing	not at all	not at all	yes	no	no	yes	3.5	mildly	not at all	missing	probably no	probably no	yes	missing	moderately	a bit	not at all	fair
64232	Male	75	community dwelling	2	0	Diseases of the digestive system	yes	community dwelling	no	no	no	no	no	yes	missing	moderately	moderately	probably no	probably yes	probably yes	yes	1	not at all	not at all	yes	no	no	yes	caregiver	very	a bit	not at all	very good
64233	Male	75	community dwelling	2	0	Diseases of the digestive system	yes	community dwelling	no	no	no	no	no	yes	20	moderately	moderately	don't know	don't know	don't know	yes	3	mildly	a bit	yes	no	no	yes	caregiver	very	very	very
64234	Female	74	community dwelling	3	1	Diseases of the digestive system	yes	community dwelling	no	no	no	no	no	yes	missing	moderately	a bit	probably yes	no	yes	yes	2.5	moderately	very	don't know	probably no	don't know	yes	patient	very	extremely	not at all	very poor
64235	Female	83	community dwelling	6	2	Certain infectious and parasitic disease	yes	not applicable	yes	not applicable	not applicable	no	yes	yes	17	moderately	moderately	probably no	yes	probably yes	yes	2	very	very	don't know	probably yes	probably yes	yes	caregiver	moderately	very	a bit	poor
64236	Female	70	community dwelling	3	0	Diseases of the circulatory system	yes	community dwelling	no	no	no	no	no	yes	8	moderately	a bit	yes	probably yes	probably no	no	not applicable	missing	missing	missing	missing	missing	yes	caregiver	very	very	not at all
64237	Male	75	rehabilitation clinics	1	6	Endocrine, nutritional and metabolic diseases	yes	rehabilitation centre	no	no	no	no	no	yes	8	moderately	moderately	probably yes	probably yes	don't know	yes	1	moderately	a bit	probably no	probably yes	probably yes	yes	caregiver	extremely	very	very
64238	Female	74	community dwelling	3	0	Neoplasms	yes	community dwelling	no	no	no	no	no	yes	20	not at all	not at all	yes	no	no	yes	3	mildly	a bit	probably yes	don't know	don't know	yes	patient	moderately	very	extremely	very poor
64239	Female	69	community dwelling	6	0	Neoplasms	yes	community dwelling	no	yes	no	no	yes	yes	0.42	mildly	a bit	don't know	don't know	don't know	yes	3	moderately	moderately	probably yes	probably no	probably no	yes	missing	moderately	very	not at all	very poor
64240	Female	74	community dwelling	1	0	Diseases of the circulatory system	yes	community dwelling	no	no	no	no	no	yes	9	not at all	moderately	yes	no	no	yes	4	not at all	not at all	yes	missing	missing	yes	patient	not at all	a bit	not at all	good
64241	Male	86	community dwelling	4	0	Endocrine, nutritional and metabolic diseases	yes	home/terminal care	yes	not applicable	yes	no	yes	yes	1	moderately	moderately	don't know	probably yes	don't know	yes	1	moderately	moderately	probably yes	probably yes	don't know	yes	patient	extremely	extremely	not at all	very poor
64242	Male	88	community dwelling	1	0	Diseases of the digestive system	yes	community dwelling	no	no	no	no	no	yes	missing	moderately	a bit	probably yes	probably yes	probably yes	yes	1	moderately	moderately	probably yes	don't know	probably yes	yes	patient	very	moderately	extremely	very good
64243	Male	83	community dwelling	1	0	Diseases of blood and blood-forming organs and certain disorders involving the immune mechanism	yes	community dwelling	no	no	no	no	no	yes	16	moderately	moderately	yes	yes	yes	yes	1	mildly	a bit	probably yes	probably no	probably no	yes	caregiver	very	very	not at all	poor
64244	Male	90	care home	4	3	Diseases of the digestive system	yes	care home	no	no	no	no	no	yes	missing	moderately	moderately	probably no	probably yes	probably yes	yes	1	mildly	moderately	probably yes	don't know	probably no	yes	patient	mildly	moderately	not at all	very good
64245	Male	86	nursing home	2		Diseases of the circulatory system	no	nursing home	yes	not applicable	not applicable	no	no	yes	16	very	very	don't know	yes	yes	yes	2	moderately	moderately	don't know	don't know	yes	yes	caregiver	extremely	extremely	extremely	very poor
64246	Female	81	community dwelling	1	1	Certain infectious and parasitic disease	yes	community dwelling	no	no	no	no	no	yes	16	moderately	moderately	yes	probably no	probably no	yes	2	moderately	moderately	yes	probably no	probably no	yes	patient	moderately	a bit	a bit	poor
64247	Male	88	community dwelling	1	2	Diseases of the digestive system	yes	not applicable	yes	not applicable	not applicable	yes	yes	yes	1	mildly	moderately	yes	probably no	probably no	yes	1	mildly	moderately	probably yes	probably yes	probably yes	yes	caregiver	very	extremely	extremely
64248	Male	76	community dwelling	3	4	Diseases of the circulatory system	yes	not applicable	yes	not applicable	not applicable	yes	yes	yes	26	extremely	extremely	probably no	yes	probably no	yes	4	very	moderately	yes	probably yes	don't know	yes	caregiver	extremely	extremely	very
64249	Male	74	community dwelling	6	2	Endocrine, nutritional and metabolic diseases	yes	community dwelling	no	no	no	no	no	no	not applicable	missing	missing	missing	missing	missing	yes	1	mildly	a bit	yes	probably no	no	yes	patient	very	not at all	moderately	very good
64250	Female	81	community dwelling	3	1	Neoplasms	yes	not applicable	yes	not applicable	not applicable	no	yes	yes	missing	mildly	a bit	missing	no	no	yes	2.5	moderately	moderately	probably yes	probably no	don't know	yes	missing	moderately	very	very	poor
64251	Male	78	community dwelling	3	0	Certain infectious and parasitic disease	yes	community dwelling	no	no	no	no	yes	yes	missing	mildly	not at all	yes	no	no	yes	1	not at all	a bit	yes	don't know	probably no	yes	patient	very	moderately	not at all	poor
64252	Female	72	community dwelling	0		Diseases of the circulatory system	no	community dwelling	no	no	not applicable	no	no	yes	0.08	not at all	not at all	yes	missing	missing	yes	3	not at all	not at all	yes	no	no	yes	missing	not at all	a bit	not at all	very good
64253	Male	65	community dwelling	1	0	Diseases of the digestive system	yes	community dwelling	no	no	no	no	no	yes	16	very	very	probably yes	yes	probably no	yes	1	not at all	a bit	yes	probably no	no	yes	patient	moderately	moderately	not at all	good
64254	Female	88	community dwelling	3	5	Diseases of the circulatory system	yes	community dwelling	no	yes	no	no	yes	no	not applicable	missing	missing	missing	missing	missing	yes	2.5	moderately	very	don't know	yes	yes	yes	caregiver	extremely	extremely	missing	good
64255	Female	65	community dwelling	0		Diseases of the digestive system	no	community dwelling	no	no	not applicable	no	no	no	not applicable	missing	missing	missing	missing	missing	yes	4	moderately	moderately	yes	probably no	probably no	yes	patient	very	moderately	very	very poor
64256	Male	84	community dwelling	3	2	Mental and behavioural disorders	yes	nursing home	no	no	yes	no	yes	no	not applicable	missing	missing	missing	missing	missing	yes	2.5	moderately	moderately	don't know	probably yes	yes	yes	caregiver	extremely	extremely	extremely	poor
64257	Male	85	community dwelling	4	5	Certain infectious and parasitic disease	yes	nursing home	no	no	yes	no	yes	yes	0.83	moderately	very	probably yes	probably yes	yes	yes	3	mildly	a bit	yes	probably no	probably yes	yes	caregiver	very	very	moderately	poor
64258	Male	73	community dwelling	6	0	Endocrine, nutritional and metabolic diseases	yes	community dwelling	no	no	no	no	no	yes	1	moderately	moderately	yes	no	no	yes	1	mildly	a bit	yes	probably no	no	yes	patient	very	moderately	very	very good
64259	Female	86	community dwelling	2		Neoplasms	no	community dwelling	no	yes	not applicable	no	yes	yes	0.33	mildly	a bit	don't know	no	probably yes	yes	1	mildly	very	don't know	don't know	don't know	yes	patient	moderately	moderately	not at all	good
64260	Male	71	community dwelling	0	0	Diseases of the circulatory system	yes	community dwelling	no	no	no	no	no	yes	15	mildly	not at all	yes	no	no	yes	1	not at all	a bit	probably yes	probably no	no	yes	missing	moderately	very	not at all	very good
64261	Female	77	community dwelling	8	0	Neoplasms	yes	hospice	no	no	yes	no	yes	yes	0.5	mildly	a bit	probably yes	probably no	probably yes	yes	0	moderately	moderately	probably yes	don't know	probably yes	yes	patient	extremely	extremely	extremely	very poor
64262	Female	74	care home	3	5	Diseases of the digestive system	yes	not applicable	yes	not applicable	not applicable	no	yes	yes	25	moderately	moderately	yes	probably no	probably yes	yes	1	moderately	a bit	probably yes	probably yes	probably yes	yes	patient	moderately	not at all	extremely	very good
64263	Male	81	community dwelling	2	0	Diseases of the digestive system	yes	not applicable	yes	not applicable	not applicable	yes	yes	yes	20	very	very	probably no	yes	don't know	yes	3	very	extremely	no	probably yes	probably no	yes	patient	extremely	extremely	not at all	very poor
64264	Male	95	community dwelling	0	3	Certain infectious and parasitic disease	yes	rehabilitation centre	no	no	yes	yes	yes	yes	1	extremely	extremely	no	yes	don't know	yes	3	very	very	probably no	yes	probably yes	yes	caregiver	very	very	extremely
64265	Male	90	community dwelling	0		Certain infectious and parasitic disease	no	community dwelling	no	no	not applicable	no	no	yes	1	mildly	a bit	yes	don't know	probably no	yes	3	not at all	not at all	yes	missing	missing	yes	patient	mildly	a bit	not at all	good
64266	Male	80	community dwelling	5		Diseases of the digestive system	no	community dwelling	no	no	not applicable	no	no	yes	2	mildly	moderately	yes	probably no	no	yes	3	not at all	not at all	yes	missing	missing	yes	patient	mildly	moderately	not at all	good
64267	Male	81	community dwelling	3	1	Diseases of the digestive system	yes	rehabilitation centre	no	no	yes	no	yes	yes	missing	moderately	moderately	don't know	don't know	probably no	yes	2	mildly	a bit	probably yes	probably no	don't know	yes	missing	moderately	moderately	not at all	missing
64268	Male	81	community dwelling	0		Endocrine, nutritional and metabolic diseases	no	community dwelling	no	no	not applicable	no	no	yes	1	not at all	moderately	yes	no	no	yes	3	not at all	not at all	yes	missing	missing	yes	patient	not at all	a bit	not at all	good
64269	Male	74	community dwelling	6	1	Neoplasms	yes	home/terminal care	no	not applicable	yes	no	yes	yes	20	moderately	a bit	probably yes	probably yes	probably yes	yes	2	moderately	moderately	no	probably no	probably no	yes	caregiver	extremely	extremely	a bit	very poor
64270	Female	65	community dwelling	0	0	Diseases of the digestive system	yes	community dwelling	no	no	no	no	no	yes	20	mildly	not at all	yes	don't know	don't know	yes	1	not at all	not at all	yes	probably no	no	yes	patient	very	moderately	not at all	fair
64271	Female	94	community dwelling	1	0	Diseases of the digestive system	yes	care home	no	no	yes	no	yes	yes	1	mildly	a bit	don't know	missing	missing	yes	3	mildly	a bit	probably yes	probably no	don't know	yes	patient	not at all	not at all	not at all	very good
64272	Male	68	community dwelling	3	0	Diseases of blood and blood-forming organs and certain disorders involving the immune mechanism	yes	community dwelling	no	no	no	no	no	yes	missing	mildly	a bit	yes	probably no	no	yes	2	mildly	a bit	probably yes	probably no	probably no	yes	patient	very	moderately	not at all	poor
64273	Female	74	community dwelling	2	1	Certain infectious and parasitic disease	yes	community dwelling	no	no	no	no	no	yes	3	very	a bit	yes	probably yes	probably no	yes	2	very	moderately	yes	don't know	probably no	yes	caregiver	very	very	a bit	fair
64274	Female	90	community dwelling	2	0	Certain infectious and parasitic disease	yes	community dwelling	no	no	no	no	yes	yes	1	moderately	moderately	probably no	probably yes	yes	yes	5	moderately	a bit	probably yes	probably yes	don't know	yes	caregiver	very	very	very
64275	Female	89	community dwelling	0	3	Certain infectious and parasitic disease	yes	rehabilitation centre	no	no	yes	no	yes	yes	15	moderately	moderately	don't know	probably yes	don't know	yes	0	very	very	probably no	probably yes	don't know	yes	missing	very	very	extremely	fair
64276	Male	72	community dwelling	3		Diseases of the digestive system	no	community dwelling	no	yes	not applicable	no	yes	yes	20	mildly	moderately	no	no	no	yes	missing	moderately	very	don't know	probably yes	probably yes	yes	patient	very	extremely	extremely	very poor
64277	Female	73	care home/community dwelling living next to care center	1	2	Certain infectious and parasitic disease	yes	care home/community dwelling, living next to care home	no	no	no	no	no	yes	3	very	moderately	yes	probably yes	probably no	yes	0	moderately	a bit	probably yes	don't know	don't know	yes	patient	mildly	a bit	a bit	fair
64278	Male	85	community dwelling	3	3	Certain infectious and parasitic disease	yes	hospice	yes	not applicable	yes	no	yes	yes	7	very	very	no	yes	probably yes	yes	1	very	very	don't know	probably yes	don't know	yes	missing	extremely	extremely	extremely	poor
64279	Female	75	community dwelling	4	1	Diseases of the circulatory system	yes	community dwelling	no	yes	no	no	yes	yes	18	mildly	moderately	probably no	probably no	no	yes	0.04	not at all	not at all	probably yes	probably no	probably no	yes	patient	moderately	moderately	a bit	poor
64280	Male	79	community dwelling	2	4	Endocrine, nutritional and metabolic diseases	yes	community dwelling	no	no	no	no	yes	yes	7	moderately	a bit	yes	probably no	no	yes	1	moderately	moderately	don't know	don't know	don't know	yes	missing	very	very	extremely	fair
64281	Female	80	community dwelling	2		Neoplasms	no	community dwelling	no	no	not applicable	no	no	yes	3	mildly	not at all	yes	no	no	yes	1	not at all	a bit	yes	probably no	no	yes	caregiver	mildly	moderately	not at all	very good
64282	Female	78	community dwelling	4		Certain infectious and parasitic disease	no	community dwelling	no	yes	not applicable	no	yes	yes	25	moderately	moderately	yes	don't know	don't know	yes	2	mildly	moderately	probably yes	no	no	yes	patient	very	very	very	poor
64283	Male	84	community dwelling	2	0	Diseases of the digestive system	yes	community dwelling	no	no	no	no	no	yes	24	moderately	moderately	don't know	probably yes	probably yes	yes	4	moderately	moderately	yes	don't know	probably no	yes	caregiver	very	extremely	very
64284	Female	78	community dwelling	2	2	Diseases of the digestive system	yes	community dwelling	no	no	no	no	no	yes	24	moderately	moderately	yes	probably no	probably no	yes	0.5	not at all	not at all	yes	no	no	yes	caregiver	moderately	very	a bit
64285	Female	79	community dwelling	1	5	Certain infectious and parasitic disease	yes	community dwelling	no	no	no	no	yes	yes	1	very	very	probably no	don't know	don't know	yes	0.5	very	moderately	don't know	probably yes	don't know	yes	caregiver	very	very	very
64286	Female	88	care home	2		Certain infectious and parasitic disease	no	care home	no	yes	not applicable	no	yes	yes	0.33	moderately	a bit	no	probably no	don't know	yes	2	mildly	a bit	yes	missing	missing	yes	patient	moderately	moderately	not at all	fair
64287	Female	81	community dwelling	1	0	Certain infectious and parasitic disease	yes	community dwelling	no	no	no	no	no	yes	missing	very	moderately	probably no	probably yes	don't know	yes	3	mildly	very	yes	probably no	probably no	yes	patient	mildly	not at all	not at all	very good
64288	Female	83	community dwelling	1		Diseases of the circulatory system	no	community dwelling	no	no	not applicable	no	no	yes	20	mildly	a bit	yes	no	no	yes	0.33	not at all	not at all	probably no	no	no	yes	patient	mildly	moderately	not at all	fair
64289	Female	88	community dwelling	1	2	Diseases of blood and blood-forming organs and certain disorders involving the immune mechanism	yes	community dwelling	no	yes	no	no	yes	yes	0.08	very	moderately	probably yes	don't know	probably yes	yes	0.33	mildly	not at all	no	no	no	yes	patient	extremely	not at all	not at all	very good
64290	Male	83	community dwelling	5	1	Diseases of the respiratory system	yes	not applicable	yes	not applicable	not applicable	yes	yes	yes	missing	mildly	moderately	yes	probably yes	yes	yes	3	moderately	moderately	yes	probably no	don't know	yes	patient	not at all	not at all	not at all	very good
64291	Male	82	community dwelling	3		Diseases of the digestive system	no	community dwelling	no	no	not applicable	no	no	yes	1	mildly	not at all	yes	no	no	yes	0	not at all	not at all	yes	no	no	yes	patient	very	not at all	not at all	good
64292	Female	75	rehabilitation clinics	3	5	Diseases of the circulatory system	yes	not applicable	yes	not applicable	not applicable	yes	yes	yes	missing	very	moderately	yes	probably yes	probably yes	yes	1	very	very	don't know	probably yes	probably yes	yes	caregiver	mildly	moderately	extremely	very good
64293	Female	86	community dwelling	0	1	Diseases of the digestive system	yes	community dwelling	no	no	no	no	no	yes	15	not at all	a bit	yes	probably no	probably no	yes	missing	moderately	moderately	yes	probably no	probably no	yes	patient	very	very	not at all	good
64294	Female	89	community dwelling	0		Diseases of the digestive system	yes	not applicable	yes	not applicable	not applicable	yes	yes	yes	20	extremely	very	don't know	yes	yes	yes	2	extremely	extremely	probably no	yes	don't know	yes	caregiver	extremely	extremely	not at all
64295	Female	74	community dwelling	5	0	Diseases of the circulatory system	yes	community dwelling	no	no	no	no	no	yes	missing	mildly	not at all	no	no	no	yes	2	moderately	moderately	probably yes	don't know	probably no	yes	caregiver	very	extremely	very	fair
64296	Female	75	community dwelling	3	0	Diseases of the digestive system	yes	community dwelling	no	no	no	no	no	yes	1	mildly	a bit	probably yes	no	no	yes	2	mildly	a bit	yes	probably no	probably no	yes	patient	very	moderately	a bit	poor
64297	Male	67	community dwelling	1	0	Diseases of the digestive system	yes	community dwelling	no	no	no	no	no	yes	1	not at all	a bit	yes	no	no	yes	0.33	moderately	a bit	yes	no	no	yes	patient	very	very	not at all	good
64298	Male	86	community dwelling	2	2	Endocrine, nutritional and metabolic diseases	yes	community dwelling	no	yes	no	no	yes	yes	0.58	moderately	a bit	yes	probably no	probably no	yes	3	mildly	a bit	yes	no	no	yes	patient	very	a bit	moderately	fair
64299	Female	91	community dwelling	1		Injury, poisoning and certain other consequences of external causes	no	community dwelling	no	no	not applicable	no	no	yes	30	moderately	very	probably no	probably no	probably yes	yes	0.92	moderately	not at all	yes	missing	missing	yes	patient	extremely	not at all	not at all	poor
64300	Female	77	community dwelling	1	4	Diseases of the genitourinary system	yes	nursing home	no	no	yes	no	yes	yes	missing	very	extremely	no	yes	yes	yes	3	moderately	very	probably yes	probably yes	probably yes	yes	missing	extremely	very	extremely	fair
64301	Female	76	community dwelling	3	0	Certain infectious and parasitic disease	yes	community dwelling	no	no	no	no	no	yes	8	not at all	not at all	yes	no	no	yes	3	moderately	a bit	probably yes	probably no	don't know	yes	patient	moderately	not at all	not at all	good
64302	Female	68	community dwelling	1		Certain infectious and parasitic disease	no	community dwelling	no	no	not applicable	no	no	yes	20	moderately	moderately	yes	probably no	no	yes	2	mildly	not at all	yes	missing	missing	yes	patient	very	very	not at all	very poor
64303	Female	70	community dwelling	0		Certain infectious and parasitic disease	no	community dwelling	no	no	not applicable	no	no	yes	missing	mildly	not at all	yes	probably no	no	yes	0	not at all	not at all	yes	missing	missing	yes	patient	moderately	moderately	not at all	very good
64304	Male	79	community dwelling	4		Diseases of the circulatory system	no	community dwelling	no	no	not applicable	no	no	yes	30	not at all	not at all	yes	no	no	yes	2	not at all	not at all	yes	no	no	yes	missing	mildly	a bit	not at all	good
64305	Female	85	community dwelling	5	2	Diseases of blood and blood-forming organs and certain disorders involving the immune mechanism	yes	community dwelling	no	no	no	no	no	yes	missing	moderately	not at all	yes	no	no	yes	2	mildly	not at all	no	don't know	probably no	no	missing	missing	missing	missing	missing
64306	Female	83	community dwelling	0	1	Neoplasms	yes	not applicable	yes	not applicable	not applicable	no	yes	yes	50	moderately	moderately	probably yes	yes	don't know	yes	0.92	not at all	a bit	yes	no	don't know	yes	missing	very	very	extremely	good
64307	Male	68	nursing home	4	3	Certain infectious and parasitic disease	yes	nursing home	no	yes	not applicable	yes	yes	yes	27	very	very	no	yes	yes	yes	1	moderately	moderately	don't know	yes	yes	yes	caregiver	extremely	extremely	extremely	very poor
64308	Male	75	community dwelling	7	2	Neoplasms	yes	community dwelling	no	yes	no	no	yes	no	not applicable	missing	missing	missing	missing	missing	yes	missing	mildly	moderately	yes	probably no	don't know	yes	patient	very	very	a bit	fair
64309	Male	66	community dwelling	0	0	Diseases of the digestive system	yes	community dwelling	no	no	no	no	no	yes	20	very	moderately	missing	missing	missing	yes	1	mildly	a bit	yes	probably no	no	yes	patient	very	very	not at all	very good
64310	Female	71	community dwelling	1		Diseases of the genitourinary system	no	community dwelling	no	no	not applicable	no	no	yes	missing	mildly	a bit	yes	no	no	yes	0.92	not at all	not at all	yes	missing	missing	yes	patient	extremely	extremely	extremely	fair
64311	Female	80	community dwelling	2		Diseases of the digestive system	no	community dwelling	no	no	not applicable	no	no	yes	missing	mildly	a bit	yes	missing	missing	yes	4	mildly	not at all	yes	missing	missing	yes	patient	very	extremely	very	fair
64312	Female	65	community dwelling	0	0	Diseases of the digestive system	yes	community dwelling	no	no	no	no	no	no	not applicable	missing	missing	missing	missing	missing	yes	0.92	mildly	a bit	yes	no	no	yes	caregiver	very	very	not at all	good
64313	Female	86	care home	1	3	Diseases of the digestive system	yes	care home	no	no	no	no	no	no	not applicable	missing	missing	missing	missing	missing	yes	1	not at all	not at all	no	probably no	probably no	yes	patient	mildly	moderately	very	poor
64314	Male	81	community dwelling	3	0	Diseases of the digestive system	yes	community dwelling	no	no	no	no	no	yes	3	mildly	moderately	don't know	don't know	don't know	yes	0.92	moderately	moderately	don't know	yes	probably yes	yes	patient	mildly	not at all	not at all	good
64315	Female	88	community dwelling	4	3	Diseases of the digestive system	yes	not applicable	yes	not applicable	not applicable	yes	yes	yes	missing	mildly	not at all	yes	no	no	yes	missing	not at all	not at all	yes	missing	missing	yes	missing	moderately	moderately	a bit	fair
64316	Female	83	community dwelling	1	0	Diseases of the genitourinary system	yes	community dwelling	no	no	no	no	no	yes	15	moderately	moderately	probably yes	don't know	don't know	yes	0.92	mildly	a bit	probably yes	missing	missing	yes	caregiver	very	extremely	very
64317	Female	69	community dwelling	1	0	Diseases of the digestive system	yes	community dwelling	no	no	no	no	yes	yes	missing	mildly	a bit	yes	no	no	yes	1	mildly	a bit	yes	don't know	no	yes	patient	moderately	a bit	not at all	good
64318	Male	71	community dwelling	1	0	Certain infectious and parasitic disease	yes	community dwelling	no	no	no	no	no	yes	missing	mildly	not at all	yes	no	no	yes	missing	not at all	not at all	yes	missing	missing	yes	patient	very	moderately	not at all	poor
64319	Female	83	community dwelling	2	2	Certain infectious and parasitic disease	yes	community dwelling	no	no	no	no	yes	yes	0.58	very	very	probably yes	probably yes	probably yes	yes	3	mildly	a bit	probably no	probably yes	don't know	yes	patient	extremely	not at all	not at all	poor
64320	Male	74	community dwelling	1		Neoplasms	no	community dwelling	no	yes	not applicable	no	yes	no	not applicable	missing	missing	missing	missing	missing	yes	missing	mildly	moderately	yes	no	no	yes	patient	moderately	very	a bit	fair
64321	Male	89	community dwelling	2	1	Diseases of the digestive system	yes	rehabilitation centre	no	no	yes	no	yes	yes	20	moderately	moderately	no	no	probably yes	yes	2	mildly	a bit	probably yes	probably yes	don't know	yes	patient	moderately	moderately	not at all	very poor
64322	Male	89	care home/community dwelling living next to care center	4	3	Certain infectious and parasitic disease	yes	care home/community dwelling, living next to care home	no	no	no	no	yes	yes	7	very	very	probably yes	yes	don't know	yes	0	moderately	moderately	probably yes	probably yes	don't know	yes	caregiver	very	moderately	a bit	very poor
64323	Male	83	community dwelling	1	0	Diseases of the digestive system	yes	community dwelling	no	no	no	no	no	yes	missing	extremely	very	yes	missing	missing	yes	2	mildly	a bit	yes	probably no	no	yes	patient	extremely	a bit	not at all	good
64324	Female	88	care home/community dwelling living next to care center	1	2	Diseases of the digestive system	yes	care home/community dwelling, living next to care home	no	no	no	no	no	yes	missing	moderately	a bit	probably yes	probably yes	no	yes	1.5	moderately	a bit	yes	probably yes	probably yes	yes	missing	very	extremely	extremely	fair
64325	Male	75	community dwelling	1	0	Certain infectious and parasitic disease	yes	community dwelling	no	no	no	no	no	yes	missing	very	very	probably yes	probably no	no	yes	1	moderately	a bit	yes	no	no	yes	patient	very	moderately	moderately	very good
64326	Female	82	community dwelling	1		Certain infectious and parasitic disease	no	community dwelling	no	no	not applicable	no	no	yes	missing	not at all	not at all	yes	no	no	yes	missing	mildly	a bit	yes	no	no	yes	caregiver	mildly	extremely	not at all
64327	Female	78	community dwelling	4	3	Diseases of blood and blood-forming organs and certain disorders involving the immune mechanism	yes	community dwelling	no	no	no	no	no	yes	0.58	moderately	a bit	yes	probably no	probably no	yes	4	mildly	moderately	yes	no	no	yes	patient	mildly	extremely	not at all	very good
64328	Female	85	nursing home	1	5	Diseases of the nervous system	yes	not applicable	yes	not applicable	not applicable	no	no	yes	missing	extremely	extremely	probably no	yes	yes	yes	0.33	very	very	no	yes	yes	yes	patient	extremely	very	moderately	very good
64329	Female	80	community dwelling	1	0	Certain infectious and parasitic disease	yes	rehabilitation centre	no	no	yes	no	yes	yes	6	very	moderately	yes	probably no	yes	yes	0.33	moderately	a bit	probably yes	don't know	probably yes	yes	patient	moderately	a bit	extremely	good
64330	Male	73	community dwelling	6	4	Neoplasms	yes	community dwelling	no	no	no	no	yes	yes	1	mildly	a bit	yes	no	no	yes	0.17	moderately	moderately	probably yes	probably no	no	yes	caregiver	extremely	extremely	very	very poor
64331	Female	75	community dwelling	1		Diseases of the respiratory system	no	community dwelling	no	no	not applicable	no	no	yes	3	very	not at all	yes	don't know	probably no	yes	1	not at all	not at all	yes	probably no	no	yes	patient	moderately	a bit	moderately	fair
64333	Male	81	community dwelling	5	0	Certain infectious and parasitic disease	yes	community dwelling	no	no	no	no	no	yes	3	very	moderately	yes	probably no	no	yes	2	mildly	a bit	yes	probably no	probably yes	yes	missing	moderately	a bit	a bit	fair
64334	Female	87	community dwelling	0	0	Diseases of the digestive system	yes	community dwelling	no	no	no	no	no	yes	7	moderately	a bit	yes	no	no	yes	11	moderately	moderately	probably yes	don't know	probably no	yes	missing	extremely	extremely	extremely	poor
64335	Female	79	community dwelling	1	0	Diseases of the digestive system	yes	community dwelling	no	no	no	no	yes	yes	7	not at all	not at all	yes	no	no	yes	3	mildly	a bit	probably yes	don't know	probably no	yes	patient	very	very	very	good
64336	Male	78	community dwelling	4	0	Diseases of blood and blood-forming organs and certain disorders involving the immune mechanism	yes	community dwelling	no	no	no	no	no	yes	16	moderately	moderately	probably yes	don't know	don't know	yes	4	mildly	not at all	yes	no	probably no	yes	patient	moderately	extremely	a bit	fair
64337	Female	82	nursing home	1	1	Diseases of the digestive system	yes	nursing home	no	no	not applicable	no	no	yes	0.25	moderately	a bit	yes	yes	yes	yes	3	moderately	very	probably no	probably yes	yes	yes	caregiver	very	extremely	not at all
64338	Male	84	community dwelling	3		Mental and behavioural disorders	no	community dwelling	no	no	not applicable	no	no	yes	4	moderately	a bit	yes	no	don't know	yes	1	very	very	probably no	yes	probably yes	yes	patient	moderately	extremely	extremely	good
64339	Male	65	community dwelling	3		Diseases of the digestive system	no	community dwelling	no	yes	not applicable	no	yes	yes	0.5	not at all	not at all	no	no	no	yes	1	mildly	a bit	yes	no	no	yes	patient	very	not at all	a bit	fair
64340	Male	79	community dwelling	1	0	Diseases of the genitourinary system	yes	community dwelling	no	yes	no	no	yes	yes	missing	moderately	a bit	yes	probably no	probably no	no	not applicable	missing	missing	missing	missing	missing	yes	patient	very	very	not at all	very good
64341	Male	70	community dwelling	2	1	Diseases of the genitourinary system	yes	community dwelling	no	no	no	no	yes	yes	missing	moderately	very	don't know	yes	probably yes	yes	3	very	very	probably yes	probably yes	probably yes	yes	patient	moderately	extremely	extremely	fair
64342	Male	69	community dwelling	4	0	Diseases of blood and blood-forming organs and certain disorders involving the immune mechanism	yes	community dwelling	no	no	no	no	no	yes	missing	moderately	moderately	probably yes	probably no	probably no	yes	0	mildly	a bit	yes	probably no	no	yes	patient	moderately	extremely	not at all	very poor
64343	Male	68	nursing home	5	3	Certain infectious and parasitic disease	yes	nursing home	no	no	not applicable	no	no	yes	missing	very	extremely	probably yes	don't know	missing	yes	0	mildly	a bit	yes	don't know	yes	yes	caregiver	very	extremely	extremely	poor
64344	Female	76	community dwelling	0		Diseases of the respiratory system	no	community dwelling	no	no	not applicable	no	no	yes	0.5	mildly	not at all	yes	no	no	yes	0	not at all	not at all	yes	missing	missing	yes	patient	mildly	moderately	not at all	very good
64345	Male	78	community dwelling	4	0	Diseases of the genitourinary system	yes	rehabilitation centre	no	no	yes	no	yes	yes	1	very	very	probably no	probably yes	don't know	yes	2	moderately	moderately	probably yes	probably yes	probably no	yes	caregiver	extremely	extremely	a bit	fair
64346	Female	68	community dwelling	1	1	Certain infectious and parasitic disease	yes	community dwelling	no	no	no	no	no	yes	1	very	very	probably no	yes	don't know	yes	missing	very	very	don't know	yes	don't know	yes	patient	extremely	extremely	extremely	very good
64347	Female	90	nursing home	1	0	Diseases of the respiratory system	yes	rehabilitation centre	no	no	not applicable	no	no	no	not applicable	missing	missing	missing	missing	missing	yes	0	mildly	a bit	yes	don't know	don't know	yes	patient	very	extremely	moderately	poor
64348	Female	82	community dwelling	3	0	Certain infectious and parasitic disease	yes	community dwelling	no	no	no	no	no	yes	2	very	moderately	probably yes	probably yes	don't know	yes	1	very	very	don't know	probably yes	don't know	yes	missing	moderately	moderately	not at all	fair
64349	Male	70	community dwelling	1		Certain infectious and parasitic disease	no	community dwelling	no	no	not applicable	no	no	yes	33	mildly	a bit	yes	probably no	no	yes	0	not at all	not at all	yes	missing	missing	yes	missing	mildly	a bit	not at all	good
64350	Male	79	community dwelling	1	2	Certain infectious and parasitic disease	yes	community dwelling	no	no	no	yes	yes	yes	17	very	very	probably no	probably yes	don't know	yes	3	extremely	very	don't know	yes	probably yes	yes	patient	extremely	very	extremely	fair
64351	Male	86	community dwelling	2	0	Diseases of blood and blood-forming organs and certain disorders involving the immune mechanism	yes	nursing home	no	no	yes	no	yes	no	not applicable	missing	missing	missing	missing	missing	yes	1	very	moderately	probably yes	probably no	don't know	yes	patient	moderately	a bit	moderately	very poor
64352	Female	84	community dwelling	3	2	Certain infectious and parasitic disease	yes	community dwelling	no	no	no	no	no	yes	4	very	very	probably yes	don't know	probably no	yes	1	moderately	moderately	probably yes	probably no	probably no	yes	patient	very	very	moderately	very poor
64353	Female	82	community dwelling	0	1	Diseases of the digestive system	yes	community dwelling	no	no	no	no	no	yes	4	moderately	a bit	yes	probably no	no	yes	1	not at all	a bit	yes	probably no	no	yes	missing	very	not at all	not at all	fair
64354	Female	87	care home/community dwelling living next to care center	2	1	Endocrine, nutritional and metabolic diseases	yes	care home/community dwelling, living next to care home	no	no	no	no	no	yes	1	mildly	a bit	yes	probably no	don't know	yes	1	mildly	moderately	yes	probably no	probably no	yes	patient	mildly	not at all	extremely	very good
64355	Male	89	community dwelling	3		Diseases of the circulatory system	no	community dwelling	no	no	not applicable	no	no	no	not applicable	missing	missing	missing	missing	missing	no	not applicable	missing	missing	missing	missing	missing	yes	patient	moderately	moderately	a bit	very good
64356	Male	92	care home/community dwelling living next to care center	2	1	Diseases of the genitourinary system	yes	care home/community dwelling, living next to care home	no	no	no	no	no	yes	5	not at all	not at all	probably yes	probably no	probably yes	yes	1	not at all	not at all	probably yes	no	no	yes	patient	mildly	moderately	not at all	good
64357	Male	82	community dwelling	8	2	Neoplasms	yes	hospice	no	not applicable	yes	no	yes	yes	1	very	very	no	probably yes	probably yes	yes	0	moderately	moderately	yes	probably yes	probably yes	yes	caregiver	very	very	extremely
64358	Male	78	community dwelling	0		Certain infectious and parasitic disease	no	community dwelling	no	no	not applicable	no	no	yes	7	not at all	not at all	yes	no	no	yes	0.17	mildly	a bit	yes	no	no	yes	missing	very	very	not at all	poor
64359	Male	81	community dwelling	3	2	Diseases of the musculoskeletal system and connective tissue	yes	nursing home	no	no	yes	no	yes	yes	0.41	moderately	moderately	probably yes	don't know	probably no	yes	4	moderately	very	yes	yes	yes	yes	caregiver	moderately	moderately	extremely
64360	Female	80	nursing home	1	5	Certain infectious and parasitic disease	yes	nursing home	no	no	not applicable	no	no	yes	0.41	moderately	a bit	yes	no	yes	yes	1	moderately	very	don't know	probably yes	probably yes	yes	patient	moderately	moderately	not at all	good
64361	Female	80	community dwelling	3	1	Diseases of the respiratory system	yes	community dwelling	no	no	no	no	no	yes	1	mildly	a bit	yes	no	probably no	yes	2	moderately	a bit	probably no	probably yes	don't know	yes	patient	moderately	a bit	not at all	poor
64362	Female	90	rehabilitation clinics	2	3	Diseases of the digestive system	yes	not applicable	yes	not applicable	not applicable	no	no	yes	missing	moderately	very	no	yes	yes	yes	2	moderately	very	probably yes	probably yes	probably yes	yes	caregiver	very	very	moderately	very poor
64363	Male	81	community dwelling	0	0	Diseases of the digestive system	yes	not applicable	yes	not applicable	not applicable	yes	yes	yes	missing	very	very	don't know	yes	probably yes	yes	2	very	very	probably yes	probably yes	probably no	yes	caregiver	very	extremely	a bit
64364	Male	80	community dwelling	3		Diseases of the digestive system	no	community dwelling	no	no	not applicable	no	no	yes	missing	moderately	moderately	yes	no	no	yes	4	mildly	a bit	yes	missing	missing	yes	patient	very	extremely	not at all	fair
64365	Female	79	nursing home	1		Diseases of the digestive system	no	nursing home	no	no	not applicable	no	no	yes	0.5	not at all	not at all	yes	no	no	yes	4	mildly	a bit	yes	probably no	yes	yes	caregiver	moderately	moderately	not at all
64366	Female	87	community dwelling	3	3	Diseases of the digestive system	yes	community dwelling	no	yes	no	no	yes	yes	18	moderately	moderately	yes	no	probably yes	yes	1.33	moderately	moderately	probably yes	probably no	yes	yes	caregiver	moderately	very	moderately	very poor
64367	Female	86	care home/community dwelling living next to care center	1	2	Certain infectious and parasitic disease	yes	care home/community dwelling, living next to care home	no	yes	no	no	yes	yes	1	moderately	moderately	probably yes	probably yes	yes	yes	2	moderately	very	probably no	probably no	probably no	yes	missing	moderately	moderately	very	fair
64368	Male	76	community dwelling	3	0	Certain infectious and parasitic disease	yes	community dwelling	no	no	no	no	no	yes	0	very	very	yes	probably yes	probably no	yes	1	very	moderately	probably yes	don't know	don't know	yes	caregiver	moderately	very	a bit	good
64369	Male	65	community dwelling	5	0	Certain infectious and parasitic disease	yes	community dwelling	no	no	no	no	yes	yes	20	not at all	moderately	yes	probably yes	no	yes	2	mildly	a bit	yes	probably no	probably no	yes	patient	not at all	not at all	not at all	very good
64370	Male	92	community dwelling	2		Diseases of the circulatory system	no	not applicable	yes	not applicable	not applicable	no	no	yes	1	extremely	extremely	no	yes	probably yes	yes	1	extremely	extremely	probably no	probably yes	probably yes	yes	caregiver	extremely	extremely	extremely
64371	Male	70	community dwelling	5	0	Diseases of blood and blood-forming organs and certain disorders involving the immune mechanism	yes	community dwelling	no	yes	no	no	yes	yes	2	moderately	a bit	probably yes	don't know	probably no	yes	1	very	moderately	don't know	probably yes	don't know	yes	patient	moderately	moderately	not at all	good
64372	Male	71	community dwelling	8	3	Diseases of the respiratory system	yes	rehabilitation centre	no	no	yes	no	yes	yes	25	moderately	moderately	yes	don't know	don't know	yes	1	moderately	very	don't know	don't know	yes	yes	caregiver	moderately	moderately	very	poor
64373	Female	76	community dwelling	0	0	Diseases of the circulatory system	yes	community dwelling	no	no	no	no	no	yes	2	mildly	not at all	yes	no	no	yes	1	mildly	not at all	yes	probably no	probably no	yes	patient	very	extremely	not at all	good
64374	Female	89	care home	2	5	Certain infectious and parasitic disease	yes	care home	no	no	no	no	no	yes	3	very	very	don't know	yes	yes	yes	1	very	very	don't know	yes	don't know	yes	caregiver	very	moderately	not at all
64375	Female	87	community dwelling	0		Diseases of the circulatory system	no	community dwelling	no	no	not applicable	no	no	yes	3	not at all	not at all	yes	no	no	yes	2	mildly	a bit	yes	missing	missing	yes	patient	very	extremely	very	very poor
64376	Male	87	community dwelling	5	1	Diseases of the respiratory system	yes	community dwelling	no	no	no	no	no	yes	missing	mildly	a bit	yes	no	probably no	yes	2	moderately	moderately	probably yes	don't know	probably no	yes	patient	moderately	not at all	not at all	fair
64377	Female	80	community dwelling	2	1	Diseases of the respiratory system	yes	community dwelling	no	no	no	no	no	yes	missing	very	moderately	yes	don't know	don't know	yes	missing	moderately	a bit	yes	probably no	probably no	yes	caregiver	very	extremely	moderately	fair
64378	Male	79	community dwelling	2		Diseases of the respiratory system	no	community dwelling	no	no	not applicable	no	no	yes	3	mildly	not at all	yes	no	no	yes	1	mildly	not at all	yes	no	don't know	yes	patient	not at all	not at all	not at all	good
64379	Female	87	community dwelling	0	1	Certain infectious and parasitic disease	yes	community dwelling	no	no	no	no	yes	yes	1	moderately	moderately	yes	probably no	no	yes	missing	moderately	a bit	probably no	probably no	no	yes	patient	very	not at all	a bit	fair
64380	Male	73	community dwelling	1		Diseases of the digestive system	no	community dwelling	no	no	not applicable	no	no	yes	0.25	moderately	moderately	yes	don't know	probably no	yes	1	not at all	not at all	yes	probably no	probably no	yes	patient	not at all	not at all	not at all	good
64381	Female	89	care home	2	3	Diseases of the genitourinary system	yes	care home/terminal care	yes	not applicable	yes	no	yes	no	not applicable	missing	missing	missing	missing	missing	yes	3	moderately	very	don't know	don't know	probably no	yes	patient	moderately	a bit	moderately	poor
64382	Male	90	community dwelling	5	0	Diseases of blood and blood-forming organs and certain disorders involving the immune mechanism	yes	community dwelling	no	no	no	no	no	yes	missing	moderately	very	probably yes	probably no	don't know	yes	1	mildly	moderately	yes	probably no	probably no	yes	caregiver	very	extremely	moderately
64383	Female	72	community dwelling	1		Certain infectious and parasitic disease	no	community dwelling	no	yes	not applicable	no	yes	yes	missing	moderately	a bit	yes	probably no	no	yes	1	moderately	moderately	yes	probably yes	probably no	yes	patient	moderately	a bit	very	very poor
64384	Male	71	community dwelling	0	0	Disease of the skin and subcutaneous tissue	yes	community dwelling	no	no	no	no	yes	yes	6	very	moderately	yes	probably yes	no	yes	0.25	moderately	moderately	don't know	don't know	don't know	yes	missing	very	moderately	a bit	poor
64385	Male	81	community dwelling	2	0	Diseases of the digestive system	yes	community dwelling	no	no	no	no	no	yes	1	not at all	not at all	yes	no	no	yes	1	not at all	not at all	yes	no	no	yes	patient	not at all	not at all	not at all	good
64386	Female	70	community dwelling	2	0	Diseases of the respiratory system	yes	community dwelling	no	no	no	no	no	yes	missing	moderately	a bit	yes	probably no	probably no	yes	3	moderately	moderately	yes	probably no	probably no	yes	patient	extremely	very	not at all	fair
64387	Male	72	community dwelling	7	0	Certain infectious and parasitic disease	yes	not applicable	yes	not applicable	not applicable	no	yes	yes	6	very	very	probably no	probably yes	probably yes	yes	2.5	moderately	very	probably no	don't know	don't know	yes	caregiver	extremely	extremely	not at all	very poor
64388	Female	76	care home	2	3	Certain infectious and parasitic disease	yes	care home	no	no	no	no	no	yes	30	very	very	don't know	yes	yes	yes	3	moderately	moderately	probably yes	yes	yes	yes	caregiver	very	extremely	not at all
64389	Male	87	community dwelling	2		Diseases of the circulatory system	no	community dwelling	no	no	not applicable	no	no	no	not applicable	missing	missing	missing	missing	missing	yes	3	mildly	a bit	probably yes	no	don't know	yes	missing	very	moderately	not at all	fair
64390	Female	86	nursing home	4	4	Certain infectious and parasitic disease	yes	nursing home	no	no	not applicable	no	yes	no	not applicable	missing	missing	missing	missing	missing	yes	3	very	extremely	probably no	probably yes	yes	yes	caregiver	very	very	moderately	fair
64391	Male	85	community dwelling	1	0	Neoplasms	yes	community dwelling	no	no	no	no	no	yes	0.5	not at all	a bit	yes	no	no	yes	3	moderately	moderately	probably yes	probably no	don't know	yes	patient	mildly	very	very	good
64392	Male	70	community dwelling	0	0	Neoplasms	yes	community dwelling	no	no	no	no	yes	yes	missing	moderately	a bit	yes	don't know	no	yes	3	mildly	a bit	yes	probably no	no	yes	patient	moderately	moderately	a bit	fair
64393	Female	65	care home	2		Neoplasms	no	care home	no	no	not applicable	no	no	yes	missing	moderately	a bit	yes	no	yes	yes	3	mildly	a bit	yes	probably no	probably yes	yes	patient	moderately	a bit	a bit	very poor
64394	Male	82	community dwelling	2	1	Neoplasms	yes	community dwelling	no	no	no	no	no	yes	30	moderately	moderately	yes	don't know	probably no	no	not applicable	missing	missing	missing	missing	missing	yes	missing	mildly	moderately	a bit	fair
64395	Female	95	community dwelling	0		Diseases of the digestive system	no	community dwelling	no	no	not applicable	no	no	yes	10	mildly	not at all	yes	no	no	yes	3	moderately	a bit	yes	probably no	probably no	yes	missing	mildly	moderately	not at all	good
64396	Female	65	community dwelling	1		Diseases of the digestive system	no	community dwelling	no	no	not applicable	no	no	yes	2	moderately	a bit	yes	no	no	yes	3	not at all	not at all	yes	no	no	yes	patient	very	extremely	very	very poor
64397	Male	69	community dwelling	7	0	Endocrine, nutritional and metabolic diseases	yes	community dwelling	no	no	no	no	no	yes	missing	moderately	moderately	yes	probably no	no	yes	3	mildly	a bit	yes	probably no	probably no	yes	missing	mildly	very	not at all	poor
64398	Male	68	community dwelling	0	0	Diseases of the digestive system	yes	community dwelling	no	yes	no	no	yes	yes	0.5	mildly	a bit	yes	no	no	yes	3	mildly	a bit	yes	no	no	yes	missing	moderately	a bit	not at all	very good
64399	Male	73	community dwelling	1	0	Certain infectious and parasitic disease	yes	community dwelling	no	no	no	no	no	yes	0.04	moderately	moderately	yes	probably yes	probably no	yes	3	moderately	moderately	yes	probably no	probably no	yes	missing	moderately	moderately	not at all	very good
64400	Male	79	community dwelling	1	0	Diseases of the digestive system	yes	community dwelling	no	yes	no	no	yes	no	not applicable	missing	missing	missing	missing	missing	yes	11	very	very	don't know	don't know	probably no	yes	caregiver	very	very	not at all	missing
64401	Female	77	care home	3		Diseases of the circulatory system	no	care home	no	no	not applicable	no	no	no	not applicable	missing	missing	missing	missing	missing	yes	2	not at all	not at all	yes	missing	missing	yes	patient	not at all	not at all	not at all	good
64402	Male	68	community dwelling	0	0	Diseases of the digestive system	yes	community dwelling	no	no	no	no	no	yes	6	not at all	not at all	yes	no	no	yes	missing	not at all	a bit	yes	probably no	probably no	yes	caregiver	mildly	moderately	not at all
64403	Male	85	community dwelling	0	1	Certain infectious and parasitic disease	yes	rehabilitation centre	no	no	yes	no	yes	yes	missing	moderately	moderately	yes	probably no	probably yes	yes	0	mildly	a bit	yes	probably no	probably no	yes	missing	moderately	moderately	moderately	fair
64404	Female	73	community dwelling	0	0	Certain infectious and parasitic disease	yes	community dwelling	no	no	no	no	no	yes	missing	moderately	moderately	don't know	don't know	don't know	yes	1	not at all	a bit	yes	don't know	probably no	yes	patient	not at all	not at all	moderately	good
64405	Male	66	community dwelling	6	0	Certain infectious and parasitic disease	yes	not applicable	yes	not applicable	not applicable	yes	yes	yes	17	moderately	moderately	probably yes	probably no	probably no	yes	2	moderately	moderately	yes	probably yes	no	yes	caregiver	very	moderately	a bit	very poor
64406	Female	74	community dwelling	1	0	Certain infectious and parasitic disease	yes	community dwelling	no	no	no	no	no	yes	1	very	very	probably yes	yes	no	yes	1	moderately	moderately	yes	don't know	probably no	yes	caregiver	extremely	extremely	not at all	good
64407	Female	92	community dwelling	3	2	Injury, poisoning and certain other consequences of external causes	yes	community dwelling	no	no	no	no	no	yes	3	mildly	a bit	yes	probably yes	yes	yes	3	mildly	a bit	probably yes	probably no	don't know	yes	missing	moderately	a bit	extremely
64408	Female	71	community dwelling	3	0	Certain infectious and parasitic disease	yes	community dwelling	no	no	no	no	no	yes	4	moderately	moderately	yes	no	no	yes	missing	moderately	moderately	yes	don't know	probably no	yes	caregiver	very	very	a bit
64409	Female	80	community dwelling	1	0	Diseases of the circulatory system	yes	community dwelling	no	no	no	no	yes	no	not applicable	missing	missing	missing	missing	missing	no	not applicable	missing	missing	missing	missing	missing	yes	patient	extremely	extremely	not at all	poor
64410	Male	66	community dwelling	0	1	Endocrine, nutritional and metabolic diseases	yes	community dwelling	no	no	no	no	no	no	not applicable	missing	missing	missing	missing	missing	yes	0	not at all	not at all	yes	no	no	yes	patient	moderately	extremely	not at all	fair
64411	Male	73	community dwelling	3	0	Diseases of the digestive system	yes	community dwelling	no	no	no	no	no	yes	missing	very	very	don't know	yes	yes	yes	1	moderately	a bit	yes	probably yes	probably no	yes	caregiver	extremely	extremely	not at all	poor
64412	Male	92	nursing home	1	6	Certain infectious and parasitic disease	yes	not applicable	yes	not applicable	not applicable	no	yes	yes	16	extremely	very	don't know	probably yes	yes	yes	3	extremely	extremely	no	yes	probably yes	yes	caregiver	extremely	extremely	not at all
64413	Female	90	nursing home	1	6	Certain infectious and parasitic disease	yes	nursing home/terminal care	yes	not applicable	not applicable	no	yes	yes	19	moderately	moderately	no	no	missing	yes	1	extremely	extremely	no	don't know	yes	yes	caregiver	very	very	missing
64414	Female	83	psychiatric hospital	1	5	Neoplasms	yes	psychiatric hospital/terminal care	yes	not applicable	yes	no	yes	no	not applicable	missing	missing	missing	missing	missing	yes	3	mildly	moderately	probably yes	no	yes	yes	caregiver	very	very	not at all
64415	Male	84	community dwelling	4	1	Certain infectious and parasitic disease	yes	community dwelling	no	yes	no	no	yes	yes	1	moderately	a bit	don't know	don't know	no	yes	1	moderately	a bit	probably yes	no	don't know	yes	caregiver	moderately	very	extremely	good
64416	Male	73	community dwelling	5		Certain infectious and parasitic disease	no	community dwelling	no	no	not applicable	no	no	yes	2	mildly	a bit	yes	no	no	yes	0	not at all	not at all	yes	no	no	yes	missing	moderately	extremely	not at all	poor
64417	Female	70	community dwelling	2		Disease of the skin and subcutaneous tissue	no	community dwelling	no	no	not applicable	no	no	no	not applicable	missing	missing	missing	missing	missing	yes	1	not at all	not at all	yes	missing	missing	yes	patient	not at all	not at all	not at all	fair
64418	Male	78	community dwelling	2	5	Certain infectious and parasitic disease	yes	rehabilitation centre	no	no	yes	no	yes	yes	26	very	very	no	yes	yes	yes	2	very	moderately	don't know	yes	don't know	yes	missing	very	extremely	moderately
64419	Female	81	community dwelling	6	5	Diseases of the digestive system	yes	rehabilitation centre	no	no	yes	no	yes	yes	missing	moderately	a bit	yes	don't know	probably yes	yes	2	mildly	a bit	probably yes	probably no	probably no	yes	patient	very	extremely	very	very good
64420	Male	89	community dwelling	0	0	Diseases of the genitourinary system	yes	community dwelling	no	no	no	no	no	yes	1	not at all	a bit	yes	no	no	yes	1.5	moderately	very	probably no	probably no	don't know	yes	patient	moderately	not at all	not at all	very good
64421	Male	65	assisted care (mentally handicapped)	1	2	Certain infectious and parasitic disease	yes	assisted care (mentally handicapped)	no	no	no	no	no	yes	3	moderately	a bit	yes	probably no	don't know	yes	4	moderately	moderately	yes	probably yes	probably yes	yes	patient	mildly	extremely	extremely	very good
64422	Male	83	community dwelling	4	1	Certain infectious and parasitic disease	yes	community dwelling	no	yes	no	no	yes	yes	7	mildly	a bit	yes	no	no	yes	1.5	moderately	moderately	yes	no	don't know	yes	patient	very	not at all	moderately	poor
64423	Male	78	care home/community dwelling living next to care center	4	0	Certain infectious and parasitic disease	yes	care home/community dwelling, living next to care home	no	yes	no	no	yes	yes	missing	moderately	a bit	yes	probably yes	don't know	yes	2	mildly	a bit	probably yes	probably no	probably no	yes	patient	extremely	moderately	a bit	poor
64424	Female	67	community dwelling	4	0	Certain infectious and parasitic disease	yes	rehabilitation centre	no	yes	yes	no	yes	yes	4	very	moderately	no	yes	yes	yes	1	very	very	don't know	yes	probably no	yes	caregiver	very	extremely	extremely
64425	Female	78	community dwelling	8	2	Diseases of the digestive system	yes	not applicable	yes	not applicable	not applicable	yes	yes	yes	6	extremely	extremely	no	yes	probably no	yes	3	extremely	extremely	probably no	yes	yes	yes	caregiver	extremely	extremely	extremely	very poor
64426	Female	84	community dwelling	3	3	Diseases of the digestive system	yes	community dwelling	no	yes	no	no	yes	yes	missing	mildly	moderately	don't know	don't know	yes	yes	2	mildly	a bit	probably yes	probably no	don't know	yes	missing	mildly	extremely	a bit
64427	Female	66	community dwelling	3	0	Diseases of blood and blood-forming organs and certain disorders involving the immune mechanism	yes	community dwelling	no	no	no	no	yes	no	not applicable	missing	missing	missing	missing	missing	yes	1.5	mildly	moderately	yes	no	probably yes	yes	patient	moderately	very	not at all	very good
64428	Male	68	community dwelling	0	1	Diseases of the circulatory system	yes	community dwelling	no	no	no	no	no	yes	0.25	moderately	very	yes	probably yes	probably no	yes	1	mildly	a bit	yes	probably no	no	yes	patient	moderately	a bit	moderately	good
64429	Male	75	community dwelling	2	1	Certain infectious and parasitic disease	yes	community dwelling	no	no	no	no	no	yes	missing	very	moderately	yes	probably no	probably yes	yes	1.5	moderately	very	don't know	probably yes	yes	yes	patient	moderately	very	extremely	fair
64430	Female	76	community dwelling	1		Mental and behavioural disorders	no	community dwelling	no	no	not applicable	no	no	yes	0.83	moderately	a bit	yes	no	probably no	yes	1.5	not at all	a bit	yes	no	probably no	yes	caregiver	moderately	moderately	not at all	fair
64431	Male	66	community dwelling	0	0	Diseases of the digestive system	yes	community dwelling	no	no	no	no	no	yes	0.83	moderately	a bit	yes	probably no	no	yes	1.5	moderately	moderately	yes	probably no	probably no	yes	missing	moderately	very	not at all	good
64432	Male	85	community dwelling	1	0	Diseases of the respiratory system	yes	community dwelling	no	no	no	no	no	no	not applicable	missing	missing	missing	missing	missing	yes	2	moderately	a bit	probably yes	don't know	probably no	yes	patient	very	very	very	good
64433	Female	93	care home	2	2	Diseases of the digestive system	yes	care home	no	no	no	no	no	yes	1	moderately	a bit	probably no	don't know	probably yes	yes	2	moderately	a bit	probably no	probably no	probably yes	yes	caregiver	mildly	a bit	a bit	fair
64434	Female	87	community dwelling	0	1	Neoplasms	yes	community dwelling	no	no	no	no	no	yes	1	extremely	extremely	no	probably no	probably yes	yes	2	not at all	moderately	don't know	no	no	yes	patient	moderately	very	a bit	fair
64435	Female	86	community dwelling	4	3	Mental and behavioural disorders	yes	rehabilitation centre	no	not applicable	yes	no	yes	yes	3.5	very	moderately	probably yes	probably yes	yes	yes	2	extremely	extremely	no	yes	yes	yes	caregiver	very	moderately	moderately
64436	Male	76	community dwelling	3	6	Certain infectious and parasitic disease	yes	community dwelling	no	no	no	no	yes	yes	6	very	moderately	probably no	yes	yes	yes	2	moderately	moderately	don't know	probably yes	probably yes	yes	caregiver	very	very	very
64437	Female	85	community dwelling	0	1	Certain infectious and parasitic disease	yes	home/terminal care	yes	not applicable	yes	no	yes	yes	4	very	moderately	yes	probably yes	probably yes	yes	0.5	moderately	moderately	don't know	probably yes	probably yes	yes	patient	very	moderately	moderately	poor
64438	Male	84	community dwelling	0	0	Diseases of the digestive system	yes	community dwelling	no	no	no	yes	yes	yes	missing	not at all	moderately	yes	no	don't know	yes	4	not at all	not at all	yes	no	no	yes	patient	mildly	moderately	not at all	very good
64439	Female	87	community dwelling	2	3	Diseases of blood and blood-forming organs and certain disorders involving the immune mechanism	yes	rehabilitation centre	yes	not applicable	yes	no	yes	yes	4	moderately	a bit	yes	no	no	yes	1	mildly	a bit	probably yes	don't know	probably no	yes	patient	very	very	not at all	good
64441	Female	76	community dwelling	0	5	Certain infectious and parasitic disease	yes	community dwelling	no	no	no	no	no	yes	1	moderately	a bit	yes	no	no	yes	3	mildly	not at all	yes	probably no	probably no	yes	patient	very	very	not at all	very good
64442	Male	68	care home	8	5	Endocrine, nutritional and metabolic diseases	yes	rehabilitation centre	no	no	yes	no	yes	yes	0.5	moderately	moderately	don't know	probably yes	probably yes	yes	3	very	very	probably no	don't know	don't know	yes	patient	extremely	extremely	not at all	fair
64443	Male	88	community dwelling	2	0	Endocrine, nutritional and metabolic diseases	yes	community dwelling	no	yes	no	no	yes	yes	missing	mildly	not at all	yes	no	no	yes	2	not at all	not at all	yes	no	no	yes	missing	moderately	not at all	very	good
64444	Male	83	community dwelling	0	1	Neoplasms	yes	community dwelling	no	no	no	no	yes	yes	44	moderately	moderately	probably no	probably yes	probably no	yes	0	not at all	not at all	yes	probably no	probably no	yes	patient	very	very	moderately	very poor
64445	Female	93	care home	2	2	Certain infectious and parasitic disease	yes	care home	no	no	no	no	yes	yes	0.17	very	very	probably yes	probably yes	yes	yes	3	very	very	no	yes	probably yes	yes	caregiver	very	moderately	not at all
64446	Female	73	community dwelling	2	1	Diseases of the respiratory system	yes	rehabilitation centre	no	no	yes	no	yes	yes	missing	moderately	moderately	yes	don't know	probably yes	yes	3	moderately	a bit	probably yes	probably no	don't know	yes	caregiver	moderately	very	a bit
64447	Male	72	community dwelling	0	0	Diseases of the digestive system	yes	community dwelling	no	no	no	no	no	yes	7	not at all	not at all	yes	no	no	yes	3	not at all	not at all	yes	no	no	yes	patient	moderately	moderately	not at all	very good
64448	Female	84	care home	6	3	Diseases of the genitourinary system	yes	care home	no	no	no	yes	yes	yes	30	very	very	don't know	yes	yes	yes	9	extremely	extremely	probably no	probably yes	yes	yes	caregiver	extremely	extremely	not at all
64449	Male	73	community dwelling	6	0	Certain infectious and parasitic disease	yes	community dwelling	no	yes	no	no	yes	yes	missing	moderately	moderately	yes	probably no	no	yes	1.5	moderately	a bit	probably yes	probably yes	no	yes	patient	extremely	extremely	not at all	poor
64450	Male	81	community dwelling	1	1	Certain infectious and parasitic disease	yes	community dwelling	no	no	no	no	no	yes	0.83	moderately	a bit	yes	probably no	no	yes	3	mildly	a bit	probably yes	probably no	probably no	yes	missing	moderately	moderately	very	good
64451	Female	76	community dwelling	1	0	Certain infectious and parasitic disease	yes	community dwelling	no	no	no	no	no	yes	6	moderately	a bit	probably yes	probably no	probably yes	yes	1.5	very	moderately	probably yes	don't know	don't know	yes	caregiver	extremely	very	a bit	poor
64452	Male	75	community dwelling	0	0	Diseases of the digestive system	yes	community dwelling	no	no	no	no	no	yes	30	mildly	a bit	yes	missing	no	yes	1	mildly	a bit	yes	no	no	yes	patient	mildly	not at all	not at all	good
